# Supplementary material for: Anti-restriction functions of injected phage proteins revealed by peeling back layers of bacterial immunity
Source: Nat Commun. 2025 Aug 22;16:7828. doi: 10.1038/s41467-025-63056-3 (PMC12373910; doi:10.1038/s41467-025-63056-3)
Supplement: Supplementary file 7 — Supplementary Dataset 5 [file 41467_2025_63056_MOESM7_ESM.zip]

Archive with 12 entries (11 files):
- GmrSD Alignments/
- __MACOSX/._GmrSD Alignments
- GmrSD Alignments/Alignment of Ip1_CT596 with Ip3_APT18_07335.txt
- __MACOSX/GmrSD Alignments/._Alignment of Ip1_CT596 with Ip3_APT18_07335.txt
- GmrSD Alignments/Alignment of Ip1_CT596 with Ip3_APT18_07330.txt
- __MACOSX/GmrSD Alignments/._Alignment of Ip1_CT596 with Ip3_APT18_07330.txt
- GmrSD Alignments/Alignment of Ip2_BrxU with Ip3_APT18_07335.txt
- __MACOSX/GmrSD Alignments/._Alignment of Ip2_BrxU with Ip3_APT18_07335.txt
- GmrSD Alignments/Alignment of Ip2_BrxU with Ip3_APT18_07330.txt
- __MACOSX/GmrSD Alignments/._Alignment of Ip2_BrxU with Ip3_APT18_07330.txt
- GmrSD Alignments/Alignment of Ip1_CT596 with Ip2_BrxU.txt
- __MACOSX/GmrSD Alignments/._Alignment of Ip1_CT596 with Ip2_BrxU.txt
