# Supplementary material for: Anti-restriction functions of injected phage proteins revealed by peeling back layers of bacterial immunity
Source: Nat Commun. 2025 Aug 22;16:7828. doi: 10.1038/s41467-025-63056-3 (PMC12373910; doi:10.1038/s41467-025-63056-3)
Supplement: Supplementary file 7 — Supplementary Dataset 5 [file 41467_2025_63056_MOESM7_ESM.zip › GmrSD Alignments/Alignment of Ip1_CT596 with Ip3_APT18_07335.txt]

CLUSTAL O(1.2.4) multiple sequence alignment


GmrSD_CT596             ---MKSETLTIQQIFQNQRQYRVPFYQRAYVWTQRNQWSALLEDIFEKAQSRLSGTKPTP	57
APT18_07335_GmrSD2      MNDAGVRPFSIRALLEDRARYLVPMYQRNYAWGEGE-ITQLLQDVLDYQQKLVSGKGPQT	59
                              . ::*: ::::: :* **:*** *.* : :  : **:*:::  *. :**. *  

GmrSD_CT596             HFLGAVVLEPQLKNSLLGVDTIHIIDGQQRLTTLQYILASIRLSLR-ATGLSELEGLVLT	116
APT18_07335_GmrSD2      YYIGTLVVFARDD------GSFEVIDGQQRFTTLSLLANWLKHHAIDSVDMSWYQTINLA	113
                        :::*::*:  : .      .::.:******:***. :   ::     :..:*  : : *:

GmrSD_CT596             CLKNTNEATMRNKKVECFKLWPTFRDQTHFIQSLNVDNIDDLRNVFSDSFTQHGTLRKHF	176
APT18_07335_GmrSD2      FES----RPI--SSHTFERLWQGVAPYDLRGSTFNE--------GLVNGFELIGKAMADL	159
                          .      :  ..    :**  .       .::*          : :.*   *.   .:

GmrSD_CT596             NHPPSLEALWFFTEAFIKWIKIENHSPQENAVALIEAVLTDLKLVSIFLEAEDDAQIIFE	236
APT18_07335_GmrSD2      G---------LV---------------GAKLTAFCDYLFKHVQISRIEVPKDTDLNHFFE	195
                        .         :.                 : .*: : ::..:::  * :  : * : :**

GmrSD_CT596             TLNGRGAELHATDLIRNYIFMCA-----EHENINAIELYENEWK----------------	275
APT18_07335_GmrSD2      AMNNRGEQLEKHEVIKARLMETLNQIPEEEHRRQSIHILTRVWDACANMERYIQYGFTPQ	255
                        ::*.** :*.  ::*:  ::        *... ::*.:  . *.                

GmrSD_CT596             ----IFEDKYWSEKQRRGRIN------KP-------------------RMEWLVHATLQS	306
APT18_07335_GmrSD2      ERHRLFGESDWGQFVPRDFAHLLDLLGSPNTADAADKSRAAAGSQGRTLLAILQDDKLDG	315
                            :* :. *.:   *.  :      .*                    :  * . .*:.

GmrSD_CT596             ERQREI--DLSRLYNE---YRDYVSKDLPSQRADLQVKRLKQYASQYKELVGGFGTTPIS	361
APT18_07335_GmrSD2      EQTVEEESAGSERFNSVINFSNFLLHVLRLVSCDP--GDTEGVPLDDKQLVDQFELRVIR	373
                        *:  *     *. :*.   : ::: : *    .*      :    : *:**. *    * 

GmrSD_CT596             HFGHR----IAAYD-VTTLYPLALFISIANIADDEKAAMYNDLVSYVVRRSVCGL---TP	413
APT18_07335_GmrSD2      QPDPVAAVQRFIYGLLKSKYLFDQFIIKREFADGKDSWSLKRLHWY-SEKSVSYINTFDK	432
                        : .         *. :.: * :  **   ::**.:.:   : *  *  .:**. :     

GmrSD_CT596             ----KNYNNVFMNVLRHLSKTEISSVELRNILNSLNGEASRWPGD-SE-FLNACI-NAPL	466
APT18_07335_GmrSD2      DENENGFSGVNRRVLMLLSAFHVSTPTL---------VYKHWLNGALRYLFDNCHPDQPV	483
                            :.:..*  .**  **  .:*:  *           .:* ..  . ::: *  : *:

GmrSD_CT596             ----YPGRLDAPKMRSMLTEL----ERE-LCRQVKTEKPDVPNL-----------SNLDI	506
APT18_07335_GmrSD2      DAGAYLSYLESQARRFVFQRFLAPGEGASYYQMLYLDNALLPAINVDESWHKVITSKLRF	543
                            * . *::   * :: .:    *     : :  ::  :* :           *:* :

GmrSD_CT596             DH-----LMPQSWYSCWPLENGHM-VTNSDATVMNQIVLSGTDLTP---EQLLVRKRQQA	557
APT18_07335_GmrSD2      GHIENNFVFNFLDYLLWVRDRNSDKVAGSFEFTFR---SSVEHFSPQHPMDGYKPVEQSA	600
                        .*     ::    *  *  :..   *:.*   .:.    *  .::*    :     .*.*

GmrSD_CT596             IATLGNLTLLNLSVNRSVQNAVFLKKRDALIV------HTNLR---LNIPLILKDKWDES	608
APT18_07335_GmrSD2      LHSFGNLCLISHSKNSRLSNFQPQQKQEHFEASLANNQTDSLKLLAMIRLMKDKGRWLED	660
                        : ::*** *:. * *  :.*    :*:: : .        .*:   :   :  *.:* *.

GmrSD_CT596             EIQERGKKLGEIALKVWPKYD	629
APT18_07335_GmrSD2      EIAVHQQDMLQVLLSNQIQQ-	680
                        **  : :.: :: *.   :  
