# Supplementary material for: Anti-restriction functions of injected phage proteins revealed by peeling back layers of bacterial immunity
Source: Nat Commun. 2025 Aug 22;16:7828. doi: 10.1038/s41467-025-63056-3 (PMC12373910; doi:10.1038/s41467-025-63056-3)
Supplement: Supplementary file 7 — Supplementary Dataset 5 [file 41467_2025_63056_MOESM7_ESM.zip › GmrSD Alignments/Alignment of Ip1_CT596 with Ip3_APT18_07330.txt]

CLUSTAL O(1.2.4) multiple sequence alignment


GmrSD_CT596             MKS---ETLTIQQIFQNQRQYRVPFYQRAYVWTQRNQWSALLEDIFEKAQSRLSGTKPTP	57
APT18_07330_GmrSD1      MESINNQVQSVR-QLLAIPQLAIPSYQRPYRWGSKNISDLF-TDLATH-------QDKSA	51
                        *:*   :. :::  :    *  :* *** * * .:*  . :  *:  :        . : 

GmrSD_CT596             HFLGAVVLEPQLKNSLLGVDTIHIIDGQQRLTTLQYILASIRLSLRATGLSELEGLVLTC	117
APT18_07330_GmrSD1      YRLGSVVFHQHTDS--EQGEMLDIVDGQQRTLTLMLTVKALIEVLDNENRSG--------	101
                        : **:**:. : ..     : :.*:*****  **   : ::   *   . *         

GmrSD_CT596             LKNTNEATMRNKKVECFKLWPTFRDQTHFIQSLNVDNIDDLRNVFSDSFTQHGTLRKHFN	177
APT18_07330_GmrSD1      ----KEKSIRFQRQ-------DLREQLQV-----------LRGP-IDAFMQRQR------	132
                            :* ::* ::         :*:* :.           **.   *:* *:        

GmrSD_CT596             HPPSLEALWFFTEAFIKWIKIENHSPQENAVALIEAVLTDLKLVSIFLEAEDDAQIIFET	237
APT18_07330_GmrSD1      -FPSRDSEFNLRRNYLELRRLVAR-P-EFDEQQIDFLLNRCQVVCFVLQDISEAFQFFDS	189
                          ** :: : : . :::  ::  : * *     *: :*.  ::*.:.*:  .:*  :*::

GmrSD_CT596             LNGRGAELHATDLIRNYIFMCAEHENINAIELYENEWK--------------IFEDKYWS	283
APT18_07330_GmrSD1      QNARGRDLAPHDLLKAFHLREFAGHEANLKAEAVAHWERLPSDELANLFALYLYRVRQWA	249
                         *.** :*   **:: : :     .: *       .*:              ::. : *:

GmrSD_CT596             EKQRRGRINKPRMEWLVHATLQSERQREIDLSRLYNEYRDYVSKDLPSQRADLQVKRLKQ	343
APT18_07330_GmrSD1      EGKSARYFGKGEVDLFKGVNLDR--------VGHYP----YV------ESLRIAHHFVDE	291
                        * :    :.* .:: :  ..*:            *     **      :   :  : :.:

GmrSD_CT596             YASQYKELVGGF-GTTPISHFGHRI----AAYDVTTLYPLALFISIANIADDE-------	391
APT18_07330_GmrSD1      YNSQYQRKIDGQYMTFPF-HLDQMIINGRRFFEMAEYYQTRVAAIVAEESDSGKAQSATL	350
                        * ***:. :.*   * *: *:.: *      ::::  *   :   :*: :*.        

GmrSD_CT596             -----------------------------KAAMYNDL-VSYVVRRSVCGLTPKNYNNVFM	421
APT18_07330_GmrSD1      LGETLTPMASKVLSTLGSYERRHRTGDRYVRAMFDCALIFYIDKFGSQGLSLA-IEKCFI	409
                                                       **::   : *: : .  **:    :: *:

GmrSD_CT596             NVLRHLSKTEISSVELRNILNSLNGEASRWPGDSEFLNACINAPLYPGRLDAPKMRSMLT	481
APT18_07330_GmrSD1      WAYRCRIRQQV--VQLATMD--------NYVLEHNL-IRAIRDARLPGDLHGFPLPSMSS	458
                         . *   : ::  *:* .:         .:  : ::   .*.    ** *..  : ** :

GmrSD_CT596             ELERELCRQVKTEKPDVPNLSNLDIDHLMPQSWYSCWPLENGHMVTNSDATVMNQIVLSG	541
APT18_07330_GmrSD1      RENKNNRNG----------AEDELVGLFREMKYYE-------------------------	483
                        . :::  .            .:  :. :   .:*.                         

GmrSD_CT596             TDLTPEQLLVRKRQQAIATLGNLTLLNLSVNRSVQNAVFLKKRDALIVHTNLRLNIPLIL	601
APT18_07330_GmrSD1      ------------------------------------------------------------	483
                                                                                    

GmrSD_CT596             KDKWDESEIQERGKKLGEIALKVWPKYD	629
APT18_07330_GmrSD1      ----------------------------	483
                                                    
