# Supplementary material for: Anti-restriction functions of injected phage proteins revealed by peeling back layers of bacterial immunity
Source: Nat Commun. 2025 Aug 22;16:7828. doi: 10.1038/s41467-025-63056-3 (PMC12373910; doi:10.1038/s41467-025-63056-3)
Supplement: Supplementary file 7 — Supplementary Dataset 5 [file 41467_2025_63056_MOESM7_ESM.zip › GmrSD Alignments/Alignment of Ip2_BrxU with Ip3_APT18_07335.txt]

CLUSTAL O(1.2.4) multiple sequence alignment


Ip2_target        MYQAGG---TIRSLLDKVAEQEYLLPAIQREFVWRPEQICRLFDSLLQG-----------	46
Ip3_target_2      MNDAGVRPFSIRALLE--DRARYLVPMYQRNYAWGEGEITQLLQDVLDYQQKLVSGKGPQ	58
                  * :**    :**:**:   . .**:*  **::.*   :* :*::.:*:            

Ip2_target        -YPFGTFLFWKIKPENRDSYQFYQFMQHYHERDNYHCENVTQLPEREFIAVLDGQQRITA	105
Ip3_target_2      TYYIGTLVVF--------------------------------ARDDGSFEVIDGQQRFTT	86
                   * :**::.:                                  :   : *:*****:*:

Ip2_target        LNIGLRG---------SFAWK---------------LTGKWWSNDDAFPVRRLHLNLLSQ	141
Ip3_target_2      LSLLANWLKHHAIDSVDMSWYQTINLAFESRPISSHTFERLWQGVAPYDLRG--------	138
                  *.:  .          .::*                   : *..   : :*         

Ip2_target        PDLETGSMYDFEFLTDDKAS-------LDASEQYWFRVGRIMEEE--EDA----LIDEVA	188
Ip3_target_2      STFNEGLVNGFELIGKAMADLGLVGAKLTAFCDYLFKHVQISRIEVPKDTDLNHFFEAMN	198
                    :: * : .**:: .  *.       * *  :* *:  :* . *  :*:    ::: : 

Ip2_target        D-----------DARLS--------SEQRKEARSTLRHLYRTIHDKDKISFYEESDQSLE	229
Ip3_target_2      NRGEQLEKHEVIKARLMETLNQIPEEEHRRQSIHILTRVWDACANMERYIQYGFTPQERH	258
                  :           .***         .*:*:::   * ::: :  : ::   *  : *. .

Ip2_target        RVLNIFIRMNSGGTTLSYSDLLLSIAVAQWSSLDAREEIHALV--DEM--------NRVG	279
Ip3_target_2      ----------------------RLFGESDWGQFVPRDFAHLLELLGSPNTADAADKSRAA	296
                                          :. ::*..:  *:  * *   ..         .*..

Ip2_target        DGFNVSK------DLVLKAG--LMLSDIGSVGFK----VENFNKENMAILEKNWTPIRDA	327
Ip3_target_2      AGSQGRTLLAILQDDKLDGEQTVEEESAGSERFNSVINFSNFLLHVLRLVSRDPGDTEGV	356
                   * :  .      *  *..   :  .. **  *:    ..**  . : ::.::    ...

Ip2_target        LLLSMQLLASFGFNAQNLRATSAI---LPLAYYL-HHRKLTASYLSRVEYAVDRECIRNW	383
Ip3_target_2      PLDDKQLVDQFELRV--IRQPDPVAAVQRFIYGLLKSKYLFDQFIIKREFADG---KDSW	411
                   * . **: .* :..  :*  . :     : * * : : *  .:: : *:* .     .*

Ip2_target        LIRSLLKASGIWGSGL-DTLLTMLRSDIKQSGDTGFPLAKIEATMQQ-------------	429
Ip3_target_2      SLKRLH-----WYSEKSVSYINTFDKDE---NENGFSGVNRRVLMLLSAFHVSTPTLVYK	463
                   :: *      * *    : :. : .*    .:.**  .: .. *               

Ip2_target        --RGKSLRFD-----PEE-ISELAQLDY--GNPRTFALLTLLFPG---------------	464
Ip3_target_2      HWLNGALRYLFDNCHPDQPVDAGAYLSYLESQARRFVFQRFLAPGEGASYYQMLYLDNAL	523
                     . :**:      *:: :.  * *.*  .: * *.:  :* **               

Ip2_target        ---FD----------------------------------------------FSRHFHVDH	475
Ip3_target_2      LPAINVDESWHKVITSKLRFGHIENNFVFNFLDYLLWVRDRNSDKVAGSFEFTFRSSVEH	583
                     ::                                              *: :  *:*

Ip2_target        IYPKGLFTRNKLAKFGVPADQLDELIEASNKLPNLQLLEGTINNQKRQKMPHEWYVQQWP	535
Ip3_target_2      FSPQHPMDGYK------PVEQ-----SALHSFGNLCLISHSKNSRLSNFQPQ--------	624
                  : *:  :   *      *.:*     .* :.: ** *:. : *.:  :  *:        

Ip2_target        DVNARQAHLQSQAITSLPEQLNQFMDFYRERQETLLARIRTALQPANSVETE*-------	587
Ip3_target_2      ---QKQEHFEASLANNQ------------TDSLKLLAMIRLMKDKGRWLEDEIAEHQQDM	669
                      :* *:::.  ..               . .*** **   : .. :* *        

Ip2_target        -----------	587
Ip3_target_2      LQVLLSNQIQQ	680
                             
