# Supplementary material for: Anti-restriction functions of injected phage proteins revealed by peeling back layers of bacterial immunity
Source: Nat Commun. 2025 Aug 22;16:7828. doi: 10.1038/s41467-025-63056-3 (PMC12373910; doi:10.1038/s41467-025-63056-3)
Supplement: Supplementary file 7 — Supplementary Dataset 5 [file 41467_2025_63056_MOESM7_ESM.zip › GmrSD Alignments/Alignment of Ip2_BrxU with Ip3_APT18_07330.txt]

CLUSTAL O(1.2.4) multiple sequence alignment


Ip2_target        MYQAGGTIRSLLDKVAEQEYLLPAIQREFVWRPEQICRLFDSLLQG-----YPFGTFLFW	55
Ip3_target_1      MESINNQVQSVRQLLAIPQLAIPSYQRPYRWGSKNISDLFTDLATHQGKSAYRLGSVVFH	60
                  * . .. ::*: : :*  :  :*: ** : *  ::*. ** .*        * :*:.:* 

Ip2_target        KIKPENRDSYQFYQFMQHYHERDNYHCENVTQLPEREFIAVLDGQQRITALNIGLRGSFA	115
Ip3_target_1      QHT----------------------------DSEQGEMLDIVDGQQRTLTLMLTVKALIE	92
                  : .                            :  : *:: ::*****  :* : ::. : 

Ip2_target        W----------------------------------KLTGKWWSNDDAFPVRRLHLNL---	138
Ip3_target_1      VLDNENRSGKEKSIRFQRQDLREQLQVLRGPIDAFMQRQRFPSRDSEFNLRRNYLELRRL	152
                                                         :: *.*. * :** :*:*   

Ip2_target        LSQPDLETGSMYDFEFLTDDKASLDASEQYWFRVGRIMEEEEDALIDEVADDARLSSEQR	198
Ip3_target_1      VARPEFDEQQ---IDFLLNR------CQVVCFVL--------------------------	177
                  :::*:::  .   ::** :       .:   * :                          

Ip2_target        KEARSTLRHLYRTIHDKDKISFYEESDQSLERVLNIFIRMNSGGTTLSYSDLLL------	252
Ip3_target_1      ---------------------------QDISEAFQFFDSQNARGRDLAPHDLLKAFHLRE	210
                                             *.:...:::*   *: *  *:  ***       

Ip2_target        ---------SIAVAQWSSLDAREEIHALVDEMNRVG---DG----FNVSKDLVLKAGLML	296
Ip3_target_1      FAGHEANLKAEAVAHWERLPSDELANLFALYLYRVRQWAEGKSARYFGKGEVDLFKGVNL	270
                           : ***:*. * : *  : :.  : **    :*    :  . :: *  *: *

Ip2_target        SDIGSVGFK---------VENFNKEN-----------------M----------------	314
Ip3_target_1      DRVGHYPYVESLRIAHHFVDEYNRQYQRKIDGQYMTFPFHLDQMIINGRRFFEMAEYYQT	330
                  . :*   :          *:::*::                  *                

Ip2_target        ------------------AILEKNWTPIRDALLLSMQLLASFGFNAQNLRATS----AIL	352
Ip3_target_1      RVAAIVAEESDSGKAQSATLLGETLTPMASKVL------STLGSYERRHRTGDRYVRAMF	384
                                    ::* :. **: . :*      :::*   :. *: .    *::

Ip2_target        --PLAYYLHHRKLTASYLSRVEYAVDRECIRNWLIRSLLKASGIWGSGLD------TLLT	404
Ip3_target_1      DCALIFYIDKFGS-------QGLSLAIEKCFIWAYRCRIRQQVVQLATMDNYVLEHNLIR	437
                     * :*:.:             ::  *    *  *. :: . :  : :*      .*: 

Ip2_target        MLRSDIKQSGDTGFPLAKIEATMQQRGKSLRFDPEEISELAQLDYGNPRTFALLTLLFPG	464
Ip3_target_1      AIRDARLPGDLHGFPLPSMSSRENKNNRNG-AEDELVGLF--------------------	476
                   :*.    ..  **** .:.:  ::..:.   : * :. :                    

Ip2_target        FDFSRHFHVDHIYPKGLFTRNKLAKFGVPADQLDELIEASNKLPNLQLLEGTINNQKRQK	524
Ip3_target_1      ------------------------------------------------------------	476
                                                                              

Ip2_target        MPHEWYVQQWPDVNARQAHLQSQAITSLPEQLNQFMDFYRERQETLLARIRTALQPANSV	584
Ip3_target_1      ---------------------------------REMKYYE--------------------	483
                                                   : *.:*.                    

Ip2_target        ETE	587
Ip3_target_1      ---	483
                     
