# Supplementary material for: Anti-restriction functions of injected phage proteins revealed by peeling back layers of bacterial immunity
Source: Nat Commun. 2025 Aug 22;16:7828. doi: 10.1038/s41467-025-63056-3 (PMC12373910; doi:10.1038/s41467-025-63056-3)
Supplement: Supplementary file 7 — Supplementary Dataset 5 [file 41467_2025_63056_MOESM7_ESM.zip › GmrSD Alignments/Alignment of Ip1_CT596 with Ip2_BrxU.txt]

CLUSTAL O(1.2.4) multiple sequence alignment


GmrSD_CT596      MKSETLTIQQI--FQNQRQYRVPFYQRAYVWTQRNQWSALLEDIFEKAQ---SRLSGTKP	55
GmrSD_BrxU       MYQAGGTIRSLLDKVAEQEYLLPAIQREFVWRPEQICR-LFDSLLQGYPFGTFLFWKIKP	59
                 * .   **:.:     :::* :*  ** :**  .:    *::.:::        :   **

GmrSD_CT596      T-----------PHFLGAVVLEPQLKNSLLGVDTIHIIDGQQRLTTLQYILASIRLSLRA	104
GmrSD_BrxU       ENRDSYQFYQFMQHYHERDNYHCENVTQLPEREFIAVLDGQQRITALNIGLRGS------	113
                              *:      . :  ..*   : * ::*****:*:*:  * .       

GmrSD_CT596      TGLSELEGLVLTCLKNTNEATMRNKKVECFKLWPTFRDQTHFIQSLNVDNIDDLRNVFSD	164
GmrSD_BrxU       -FAWKLTGKWW---SNDD-------------AFPVRRLHLNLLS------QPDLET---G	147
                     :* *      .* :              :*. * : :::.        **..   .

GmrSD_CT596      SFTQHGTLRKHFNHPPSLEALWFFTEAFIKWIKIENHSPQENAVALIEAVLTDLKL----	220
GmrSD_BrxU       SMYDFEFLTDDKASLDASEQYWFRVGRIME----------EEEDALIDEVADDARLSSEQ	197
                 *: :.  * ..     : *  ** .  :::          *:  ***: *  * :*    

GmrSD_CT596      --------------------VSIFLEAEDD---AQIIFETLNGRGAELHATDLIRNYIFM	257
GmrSD_BrxU       RKEARSTLRHLYRTIHDKDKISFYEESDQSLERVLNIFIRMNSGGTTLSYSDLLLS----	253
                                     :*:: *:::.   .  **  :*. *: *  :**: .    

GmrSD_CT596      CAEHENINAIELYENEWKIFEDKYWSEKQRRGRINKPR-------------MEWLVHATL	304
GmrSD_BrxU       -------------------IAVAQWSSLDAREEIHALVDEMNRVGDGFNVSKDLVLKAGL	294
                                    :    **. : * .*:                 : :::* *

GmrSD_CT596      QSERQRE--IDLSRLYNEYRDYVSKDLPSQRADLQVKRLKQYASQYKELVGGFGTTPISH	362
GmrSD_BrxU       MLSDIGSVGFKVENFNKENMAILEKNWTPIRDALL---------LSMQLLASF-------	338
                   .   .  :.:..: :*    :.*:    *  *             :*:..*       

GmrSD_CT596      FGHRIAAY-DVTTLYPLALFISIANIADDEKAAMYNDLVSYVVRRSVCGLTPKNYNNVFM	421
GmrSD_BrxU       -GFNAQNLRATSAILPLAYYLHHRKL-----TASYLSRVEYAVDRECI-------RNWLI	385
                  *..      .::: *** ::   ::     :* * . *.*.* *.         .* ::

GmrSD_CT596      NVLRHLSKTEISSVELRNILNSLNGEASRWPGDSEFLNACIN------------------	463
GmrSD_BrxU       RSL--LKASGIWGSGLDTLLTMLRS-DIKQSGDTGFPLAKIEATMQQRGKSLRFDPEEIS	442
                 . *  *. : * .  * .:*. *..   :  **: *  * *:                  

GmrSD_CT596      -------------------------------APLYPGRLDAPKMRSMLTELERELCRQVK	492
GmrSD_BrxU       ELAQLDYGNPRTFALLTLLFPGFDFSRHFHVDHIYPKGLFTRNKLAKFG-VPADQLDELI	501
                                                  :**  * : :  : :  :  :   :: 

GmrSD_CT596      TEKPDVPNLS------NLDIDHLMPQSWYS-CWPLENGHMVTNSDATVMNQIVLSGTDLT	545
GmrSD_BrxU       EASNKLPNLQLLEGTINNQKRQKMPHEWYVQQWPDVNARQAHLQSQ-----AI----TSL	552
                   . .:***.      * :  : **:.**   **  *.: .  ..       :       

GmrSD_CT596      PEQL-----LVRKRQQAIATLGNLTLLNLSVNRSVQNAVFLKKRDALIVHTNLRLNIPLI	600
GmrSD_BrxU       PEQLNQFMDFYRERQETL---------------------LARIRTALQPANSVETE----	587
                 ****     : *:**:::                     : : * **   ..:. :    

GmrSD_CT596      LKDKWDESEIQERGKKLGEIALKVWPKYD	629
GmrSD_BrxU       -----------------------------	587
                                              
