# Supplementary material for: Anti-restriction functions of injected phage proteins revealed by peeling back layers of bacterial immunity
Source: Nat Commun. 2025 Aug 22;16:7828. doi: 10.1038/s41467-025-63056-3 (PMC12373910; doi:10.1038/s41467-025-63056-3)
Supplement: Supplementary file 8 — Supplementary Dataset 6 [file 41467_2025_63056_MOESM8_ESM.xlsx]

## Sheet: Clusters
CLS_001	116	WP_174235638_1
CLS_001	116	WP_001513533_1
CLS_001	116	QLW05141_1
CLS_001	116	AGB79837_1
CLS_001	116	WP_000648217_1
CLS_001	116	WP_000648227_1
CLS_001	116	WP_148047646_1
CLS_001	116	WP_046082417_1
CLS_001	116	WP_205899517_1
CLS_001	116	WP_000648242_1
CLS_001	116	WP_000648248_1
CLS_001	116	WP_016245632_1
CLS_001	116	WP_001589601_1
CLS_001	116	WP_000648226_1
CLS_001	116	WP_072668182_1
CLS_001	116	WP_204098076_1
CLS_001	116	WP_080030342_1
CLS_001	116	WP_000648245_1
CLS_001	116	WP_208789997_1
CLS_001	116	WP_001596486_1
CLS_001	116	WP_199852820_1
CLS_001	116	WP_023150127_1
CLS_001	116	WP_001612278_1
CLS_001	116	WP_063079720_1
CLS_001	116	WP_041124188_1
CLS_001	116	WP_174217553_1
CLS_001	116	WP_089722466_1
CLS_001	116	WP_047085119_1
CLS_001	116	WP_116315199_1
CLS_001	116	WP_000648224_1
CLS_001	116	WP_164476026_1
CLS_001	116	WP_021557501_1
CLS_001	116	WP_042105862_1
CLS_001	116	WP_059040135_1
CLS_001	116	WP_000648237_1
CLS_001	116	WP_053263422_1
CLS_001	116	WP_167850683_1
CLS_001	116	WP_065304309_1
CLS_001	116	WP_163388734_1
CLS_001	116	WP_001564408_1
CLS_001	116	WP_000648228_1
CLS_001	116	WP_000648236_1
CLS_001	116	WP_053883173_1
CLS_001	116	WP_000648246_1
CLS_001	116	WP_065228145_1
CLS_001	116	WP_053295802_1
CLS_001	116	WP_125401077_1
CLS_001	116	WP_010905017_1
CLS_001	116	WP_001719437_1
CLS_001	116	WP_000648232_1
CLS_001	116	WP_097346638_1
CLS_001	116	WP_062881594_1
CLS_001	116	WP_191528336_1
CLS_001	116	WP_000648231_1
CLS_001	116	WP_204086922_1
CLS_001	116	WP_000648235_1
CLS_001	116	WP_000648234_1
CLS_001	116	WP_000648249_1
CLS_001	116	WP_040091207_1
CLS_001	116	WP_124846312_1
CLS_001	116	WP_224153787_1
CLS_001	116	WP_071940936_1
CLS_001	116	NP_313332_1
CLS_001	116	WP_096925719_1
CLS_001	116	WP_077784548_1
CLS_001	116	WP_100736261_1
CLS_001	116	WP_181479262_1
CLS_001	116	WP_001304006_1
CLS_001	116	WP_071587516_1
CLS_001	116	WP_182123422_1
CLS_001	116	WP_071531326_1
CLS_001	116	WP_106423460_1
CLS_001	116	AST49188_1
CLS_001	116	WP_181503330_1
CLS_001	116	WP_105288099_1
CLS_001	116	WP_105075117_1
CLS_001	116	WP_074513025_1
CLS_001	116	WP_216803883_1
CLS_001	116	WP_072002093_1
CLS_001	116	WP_223663269_1
CLS_001	116	WP_072202028_1
CLS_001	116	WP_072147423_1
CLS_001	116	WP_225902349_1
CLS_001	116	WP_001476351_1
CLS_001	116	WP_001304007_1
CLS_001	116	WP_153038068_1
CLS_001	116	NP_313331_1
CLS_001	116	ANG83019_1
CLS_001	116	WP_064760779_1
CLS_001	116	WP_069358408_1
CLS_001	116	WP_000648221_1
CLS_001	116	WP_114049137_1
CLS_001	116	WP_003158912_1
CLS_001	116	WP_047663882_1
CLS_001	116	WP_032715509_1
CLS_001	116	WP_024223610_1
CLS_001	116	WP_181546375_1
CLS_001	116	WP_000648213_1
CLS_001	116	WP_181221173_1
CLS_001	116	WP_181670124_1
CLS_001	116	WP_220221723_1
CLS_001	116	WP_000648216_1
CLS_001	116	WP_053389320_1
CLS_001	116	WP_130624971_1
CLS_001	116	WP_149382310_1
CLS_001	116	WP_171459874_1
CLS_001	116	WP_000648214_1
CLS_001	116	WP_181635988_1
CLS_001	116	WP_049593830_1
CLS_001	116	WP_181548119_1
CLS_001	116	WP_001531297_1
CLS_001	116	WP_000648247_1
CLS_001	116	WP_000648210_1
CLS_001	116	WP_025237739_1
CLS_001	116	WP_097419176_1
CLS_001	116	WP_227136109_1
CLS_002	97	WP_223866199_1
CLS_002	97	WP_225858600_1
CLS_002	97	WP_106417175_1
CLS_002	97	WP_227675118_1
CLS_002	97	UDR01390_1
CLS_002	97	WP_227666943_1
CLS_002	97	WP_223878763_1
CLS_002	97	UDR02484_1
CLS_002	97	WP_227673928_1
CLS_002	97	WP_023205799_1
CLS_002	97	WP_181548280_1
CLS_002	97	WP_075253177_1
CLS_002	97	WP_054625982_1
CLS_002	97	WP_167829924_1
CLS_002	97	WP_063078134_1
CLS_002	97	WP_087525986_1
CLS_002	97	WP_181549182_1
CLS_002	97	WP_072851607_1
CLS_002	97	WP_032610281_1
CLS_002	97	WP_157508602_1
CLS_002	97	WP_149410366_1
CLS_002	97	WP_065801224_1
CLS_002	97	WP_032437418_1
CLS_002	97	AUV05728_1
CLS_002	97	WP_039261093_1
CLS_002	97	WP_181519354_1
CLS_002	97	WP_117339854_1
CLS_002	97	WP_160384670_1
CLS_002	97	WP_191115672_1
CLS_002	97	WP_181242352_1
CLS_002	97	BBW29459_1
CLS_002	97	WP_064173657_1
CLS_002	97	WP_130628033_1
CLS_002	97	WP_071444119_1
CLS_002	97	WP_181554068_1
CLS_002	97	WP_050010170_1
CLS_002	97	WP_047401156_1
CLS_002	97	WP_032430764_1
CLS_002	97	WP_112295223_1
CLS_002	97	WP_032165643_1
CLS_002	97	WP_059387053_1
CLS_002	97	WP_020838585_1
CLS_002	97	WP_181467704_1
CLS_002	97	WP_044816137_1
CLS_002	97	WP_181562363_1
CLS_002	97	WP_123923949_1
CLS_002	97	WP_097759418_1
CLS_002	97	WP_063080998_1
CLS_002	97	WP_207293799_1
CLS_002	97	WP_080876690_1
CLS_002	97	WP_048333480_1
CLS_002	97	WP_181507055_1
CLS_002	97	WP_096855088_1
CLS_002	97	WP_121999816_1
CLS_002	97	WP_195207174_1
CLS_002	97	WP_220153886_1
CLS_002	97	WP_063850878_1
CLS_002	97	WP_136392486_1
CLS_002	97	WP_033488134_1
CLS_002	97	WP_049038201_1
CLS_002	97	WP_226550165_1
CLS_002	97	WP_088295935_1
CLS_002	97	WP_047644172_1
CLS_002	97	WP_202562216_1
CLS_002	97	WP_124846185_1
CLS_002	97	WP_191736313_1
CLS_002	97	WP_039817715_1
CLS_002	97	WP_114441335_1
CLS_002	97	AUV04291_1
CLS_002	97	WP_200927090_1
CLS_002	97	WP_136048861_1
CLS_002	97	WP_194797371_1
CLS_002	97	WP_196241062_1
CLS_002	97	WP_025999355_1
CLS_002	97	WP_063073050_1
CLS_002	97	WP_053287393_1
CLS_002	97	WP_058800084_1
CLS_002	97	WP_200921586_1
CLS_002	97	WP_047603602_1
CLS_002	97	QLU94491_1
CLS_002	97	WP_102097544_1
CLS_002	97	WP_181562355_1
CLS_002	97	WP_042935067_1
CLS_002	97	WP_048269904_1
CLS_002	97	WP_182920066_1
CLS_002	97	WP_048298735_1
CLS_002	97	WP_023279447_1
CLS_002	97	WP_086893234_1
CLS_002	97	WP_164074119_1
CLS_002	97	WP_151675990_1
CLS_002	97	YP_005220914_1
CLS_002	97	WP_096321104_1
CLS_002	97	WP_196360083_1
CLS_002	97	BCT12302_1
CLS_002	97	WP_064673934_1
CLS_002	97	WP_061856830_1
CLS_002	97	YP_005220913_1
CLS_003	63	WP_204752657_1
CLS_003	63	WP_057072847_1
CLS_003	63	QLU07709_1
CLS_003	63	WP_220153184_1
CLS_003	63	UBR55239_1
CLS_003	63	WP_078235138_1
CLS_003	63	WP_000995973_1
CLS_003	63	WP_069602199_1
CLS_003	63	WP_047653977_1
CLS_003	63	WP_222834564_1
CLS_003	63	WP_029403969_1
CLS_003	63	WP_032172693_1
CLS_003	63	WP_110220505_1
CLS_003	63	WP_004856273_1
CLS_003	63	WP_000995975_1
CLS_003	63	WP_048206758_1
CLS_003	63	WP_009309939_1
CLS_003	63	WP_187803200_1
CLS_003	63	WP_148116325_1
CLS_003	63	WP_164691839_1
CLS_003	63	WP_032636150_1
CLS_003	63	WP_113787984_1
CLS_003	63	WP_032187165_1
CLS_003	63	WP_070544277_1
CLS_003	63	WP_191233296_1
CLS_003	63	QLU27841_1
CLS_003	63	WP_071646985_1
CLS_003	63	WP_128697094_1
CLS_003	63	WP_203139937_1
CLS_003	63	WP_172614281_1
CLS_003	63	WP_013214046_1
CLS_003	63	WP_000995974_1
CLS_003	63	WP_023314373_1
CLS_003	63	WP_191521768_1
CLS_003	63	WP_014386214_1
CLS_003	63	WP_020805034_1
CLS_003	63	WP_060616873_1
CLS_003	63	WP_032176304_1
CLS_003	63	AUV03654_1
CLS_003	63	WP_203010567_1
CLS_003	63	WP_181486929_1
CLS_003	63	WP_227545829_1
CLS_003	63	WP_227545830_1
CLS_003	63	WP_085706579_1
CLS_003	63	WP_040233338_1
CLS_003	63	WP_015406160_1
CLS_003	63	WP_138095567_1
CLS_003	63	WP_136345742_1
CLS_003	63	WP_112777514_1
CLS_003	63	WP_087835530_1
CLS_003	63	WP_020456336_1
CLS_003	63	WP_107534568_1
CLS_003	63	WP_134915070_1
CLS_003	63	WP_096758473_1
CLS_003	63	WP_065803887_1
CLS_003	63	WP_227028243_1
CLS_003	63	WP_001278196_1
CLS_003	63	WP_032608403_1
CLS_003	63	WP_111761643_1
CLS_003	63	WP_223078133_1
CLS_003	63	WP_201794420_1
CLS_003	63	WP_197905275_1
CLS_003	63	WP_212403444_1
CLS_004	53	WP_223042411_1
CLS_004	53	WP_033802991_1
CLS_004	53	WP_077248981_1
CLS_004	53	WP_077883876_1
CLS_004	53	WP_080316470_1
CLS_004	53	WP_001531847_1
CLS_004	53	UBR57060_1
CLS_004	53	WP_162676399_1
CLS_004	53	WP_088902140_1
CLS_004	53	WP_126123382_1
CLS_004	53	AUV03655_1
CLS_004	53	WP_201524612_1
CLS_004	53	QLU27931_1
CLS_004	53	WP_000443936_1
CLS_004	53	WP_000443937_1
CLS_004	53	WP_119173385_1
CLS_004	53	WP_001752612_1
CLS_004	53	WP_172741720_1
CLS_004	53	WP_077253117_1
CLS_004	53	WP_077249079_1
CLS_004	53	WP_181245235_1
CLS_004	53	WP_088543199_1
CLS_004	53	WP_194434869_1
CLS_004	53	WP_080473489_1
CLS_004	53	WP_000443938_1
CLS_004	53	QLU07822_1
CLS_004	53	WP_001419185_1
CLS_004	53	WP_023280887_1
CLS_004	53	WP_219795153_1
CLS_004	53	WP_077870611_1
CLS_004	53	WP_040233339_1
CLS_004	53	WP_210405498_1
CLS_004	53	WP_227661507_1
CLS_004	53	WP_224451459_1
CLS_004	53	WP_227661506_1
CLS_004	53	WP_112777515_1
CLS_004	53	WP_107534569_1
CLS_004	53	WP_167803440_1
CLS_004	53	WP_001658210_1
CLS_004	53	WP_119311973_1
CLS_004	53	WP_032608404_1
CLS_004	53	WP_071571041_1
CLS_004	53	WP_000683269_1
CLS_004	53	WP_138095568_1
CLS_004	53	WP_096758472_1
CLS_004	53	WP_087835528_1
CLS_004	53	WP_117157488_1
CLS_004	53	WP_015406159_1
CLS_004	53	WP_020456337_1
CLS_004	53	WP_136345741_1
CLS_004	53	WP_004215909_1
CLS_004	53	WP_191028322_1
CLS_004	53	WP_000074284_1
CLS_005	37	WP_032238791_1
CLS_005	37	WP_014714128_1
CLS_005	37	WP_130587889_1
CLS_005	37	WP_074136375_1
CLS_005	37	WP_181631598_1
CLS_005	37	WP_182915068_1
CLS_005	37	WP_202850138_1
CLS_005	37	WP_000387532_1
CLS_005	37	WP_199206562_1
CLS_005	37	WP_172860883_1
CLS_005	37	WP_163388732_1
CLS_005	37	WP_001298048_1
CLS_005	37	WP_001304525_1
CLS_005	37	WP_101973826_1
CLS_005	37	WP_086642369_1
CLS_005	37	NP_313337_1
CLS_005	37	WP_024201864_1
CLS_005	37	WP_001304004_1
CLS_005	37	WP_107236247_1
CLS_005	37	WP_001315225_1
CLS_005	37	WP_001419268_1
CLS_005	37	ANG83025_1
CLS_005	37	WP_032311563_1
CLS_005	37	WP_046671450_1
CLS_005	37	WP_180837412_1
CLS_005	37	WP_089637001_1
CLS_005	37	WP_012602679_1
CLS_005	37	WP_151044238_1
CLS_005	37	CDX09798_1
CLS_005	37	WP_074400842_1
CLS_005	37	WP_170969213_1
CLS_005	37	WP_001418369_1
CLS_005	37	WP_001304005_1
CLS_005	37	NP_313336_1
CLS_005	37	WP_001458177_1
CLS_005	37	ANG83024_1
CLS_005	37	WP_086642414_1
CLS_006	33	WP_000834403_1
CLS_006	33	WP_112778082_1
CLS_006	33	WP_181671607_1
CLS_006	33	WP_000834401_1
CLS_006	33	WP_021574462_1
CLS_006	33	WP_152081942_1
CLS_006	33	WP_001526918_1
CLS_006	33	WP_000834396_1
CLS_006	33	WP_040079030_1
CLS_006	33	WP_053286230_1
CLS_006	33	WP_000834402_1
CLS_006	33	WP_000834398_1
CLS_006	33	WP_032197083_1
CLS_006	33	WP_208631162_1
CLS_006	33	WP_211935352_1
CLS_006	33	WP_128482217_1
CLS_006	33	WP_161620950_1
CLS_006	33	WP_181202779_1
CLS_006	33	WP_073473326_1
CLS_006	33	WP_032193087_1
CLS_006	33	WP_049134598_1
CLS_006	33	WP_149617706_1
CLS_006	33	WP_021540779_1
CLS_006	33	WP_000834399_1
CLS_006	33	WP_060581741_1
CLS_006	33	AVZ10740_1
CLS_006	33	WP_104716334_1
CLS_006	33	WP_000834400_1
CLS_006	33	WP_032247023_1
CLS_006	33	WP_015958840_1
CLS_006	33	WP_000834404_1
CLS_006	33	WP_052251038_1
CLS_006	33	WP_223675533_1
CLS_007	29	WP_108450299_1
CLS_007	29	WP_182940133_1
CLS_007	29	WP_193323186_1
CLS_007	29	WP_227542821_1
CLS_007	29	WP_017900700_1
CLS_007	29	WP_226651964_1
CLS_007	29	AUT25438_1
CLS_007	29	WP_224459624_1
CLS_007	29	WP_001539166_1
CLS_007	29	AJQ79076_1
CLS_007	29	WP_023217211_1
CLS_007	29	AHP07128_1
CLS_007	29	WP_061583858_1
CLS_007	29	AHP28616_1
CLS_007	29	AHT93518_1
CLS_007	29	AMM61542_1
CLS_007	29	AHP32933_1
CLS_007	29	WP_023254036_1
CLS_007	29	AHO94264_1
CLS_007	29	WP_099745339_1
CLS_007	29	WP_125363811_1
CLS_007	29	AHP20004_1
CLS_007	29	AHP41471_1
CLS_007	29	WP_000071070_1
CLS_007	29	WP_121915507_1
CLS_007	29	WP_000071068_1
CLS_007	29	AHP45783_1
CLS_007	29	WP_000071069_1
CLS_007	29	WP_171775218_1
CLS_008	27	ASE72134_1
CLS_008	27	WP_020437656_1
CLS_008	27	WP_050068108_1
CLS_008	27	WP_000102839_1
CLS_008	27	WP_021001107_1
CLS_008	27	WP_063809597_1
CLS_008	27	WP_000102843_1
CLS_008	27	WP_023261557_1
CLS_008	27	WP_080193248_1
CLS_008	27	WP_219141225_1
CLS_008	27	WP_017465685_1
CLS_008	27	WP_023224851_1
CLS_008	27	WP_000102842_1
CLS_008	27	WP_076031843_1
CLS_008	27	WP_023231485_1
CLS_008	27	WP_017441747_1
CLS_008	27	WP_000102840_1
CLS_008	27	WP_094300383_1
CLS_008	27	WP_000102837_1
CLS_008	27	WP_052944094_1
CLS_008	27	WP_000102841_1
CLS_008	27	AKD14243_1
CLS_008	27	WP_193805115_1
CLS_008	27	WP_071696525_1
CLS_008	27	WP_165634261_1
CLS_008	27	WP_181603885_1
CLS_008	27	WP_044597230_1
CLS_009	24	WP_032665646_1
CLS_009	24	WP_022645822_1
CLS_009	24	WP_032253509_1
CLS_009	24	WP_069136106_1
CLS_009	24	WP_021546984_1
CLS_009	24	WP_072646908_1
CLS_009	24	WP_047358319_1
CLS_009	24	WP_048984487_1
CLS_009	24	WP_001572770_1
CLS_009	24	WP_069684404_1
CLS_009	24	WP_104950650_1
CLS_009	24	WP_125124330_1
CLS_009	24	ASO78791_1
CLS_009	24	WP_163424941_1
CLS_009	24	WP_102601496_1
CLS_009	24	WP_000687351_1
CLS_009	24	WP_181630444_1
CLS_009	24	WP_000687352_1
CLS_009	24	WP_060615197_1
CLS_009	24	WP_125387127_1
CLS_009	24	WP_126297531_1
CLS_009	24	WP_085163589_1
CLS_009	24	WP_080858833_1
CLS_009	24	BCX38600_1
CLS_010	24	WP_023063794_1
CLS_010	24	WP_010129446_1
CLS_010	24	WP_061350061_1
CLS_010	24	WP_111805007_1
CLS_010	24	WP_021546938_1
CLS_010	24	WP_001698868_1
CLS_010	24	WP_047929055_1
CLS_010	24	WP_063090599_1
CLS_010	24	WP_000283751_1
CLS_010	24	WP_038422886_1
CLS_010	24	WP_039268697_1
CLS_010	24	WP_094760993_1
CLS_010	24	WP_073511309_1
CLS_010	24	WP_000284940_1
CLS_010	24	WP_216980737_1
CLS_010	24	WP_117247357_1
CLS_010	24	WP_049245418_1
CLS_010	24	WP_121868992_1
CLS_010	24	WP_200483092_1
CLS_010	24	WP_014882330_1
CLS_010	24	WP_097365541_1
CLS_010	24	WP_079805578_1
CLS_010	24	WP_062933983_1
CLS_010	24	WP_088168634_1
CLS_011	22	WP_000818977_1
CLS_011	22	WP_000818975_1
CLS_011	22	WP_000818976_1
CLS_011	22	WP_063081156_1
CLS_011	22	WP_052474452_1
CLS_011	22	WP_217074493_1
CLS_011	22	WP_227810318_1
CLS_011	22	WP_227794174_1
CLS_011	22	WP_227798659_1
CLS_011	22	WP_227791008_1
CLS_011	22	WP_227792946_1
CLS_011	22	WP_227773097_1
CLS_011	22	WP_227793081_1
CLS_011	22	WP_227806855_1
CLS_011	22	WP_227773096_1
CLS_011	22	WP_227791007_1
CLS_011	22	WP_227792944_1
CLS_011	22	WP_227793082_1
CLS_011	22	WP_227798660_1
CLS_011	22	WP_071921566_1
CLS_011	22	WP_181479124_1
CLS_011	22	WP_227798474_1
CLS_012	21	WP_181221338_1
CLS_012	21	WP_119905576_1
CLS_012	21	WP_181540536_1
CLS_012	21	WP_042202019_1
CLS_012	21	WP_096194584_1
CLS_012	21	WP_000039876_1
CLS_012	21	WP_032236387_1
CLS_012	21	WP_106105702_1
CLS_012	21	WP_191111677_1
CLS_012	21	WP_000039874_1
CLS_012	21	WP_075699494_1
CLS_012	21	WP_069722686_1
CLS_012	21	WP_044711516_1
CLS_012	21	WP_097344957_1
CLS_012	21	WP_000039875_1
CLS_012	21	WP_202324071_1
CLS_012	21	WP_101973124_1
CLS_012	21	WP_086529964_1
CLS_012	21	WP_072656519_1
CLS_012	21	WP_060581643_1
CLS_012	21	AVZ09101_1
CLS_013	20	WP_032608334_1
CLS_013	20	WP_001132405_1
CLS_013	20	WP_073461753_1
CLS_013	20	WP_100266644_1
CLS_013	20	WP_048266801_1
CLS_013	20	WP_001262767_1
CLS_013	20	WP_033560240_1
CLS_013	20	WP_001262766_1
CLS_013	20	WP_100038971_1
CLS_013	20	WP_023141679_1
CLS_013	20	WP_061362285_1
CLS_013	20	WP_001262765_1
CLS_013	20	AVZ07151_1
CLS_013	20	WP_216331334_1
CLS_013	20	BBV37890_1
CLS_013	20	BBV32890_1
CLS_013	20	WP_201525866_1
CLS_013	20	WP_182927224_1
CLS_013	20	WP_203115733_1
CLS_013	20	WP_224446721_1
CLS_014	14	WP_000146940_1
CLS_014	14	WP_000146939_1
CLS_014	14	AJQ68380_2
CLS_014	14	WP_076936362_1
CLS_014	14	WP_006762600_1
CLS_014	14	WP_203437686_1
CLS_014	14	WP_016495566_1
CLS_014	14	WP_110219349_1
CLS_014	14	WP_042937115_1
CLS_014	14	WP_088903277_1
CLS_014	14	WP_021293132_1
CLS_014	14	WP_110220095_1
CLS_014	14	WP_058678806_1
CLS_014	14	WP_201514422_1
CLS_015	14	WP_058669143_1
CLS_015	14	WP_070518237_1
CLS_015	14	WP_047075945_1
CLS_015	14	WP_001399657_1
CLS_015	14	WP_059236903_1
CLS_015	14	WP_088204645_1
CLS_015	14	WP_164476018_1
CLS_015	14	WP_000931475_1
CLS_015	14	AMG91924_1
CLS_015	14	WP_103848404_1
CLS_015	14	WP_004200805_1
CLS_015	14	WP_070793682_1
CLS_015	14	WP_001561323_1
CLS_015	14	WP_087650900_1
CLS_016	12	WP_001718661_1
CLS_016	12	WP_104457259_1
CLS_016	12	QLW22507_1
CLS_016	12	WP_181674194_1
CLS_016	12	WP_001625657_1
CLS_016	12	WP_002441315_1
CLS_016	12	WP_062883367_1
CLS_016	12	WP_000037308_1
CLS_016	12	QLV83880_1
CLS_016	12	WP_227661594_1
CLS_016	12	WP_227661595_1
CLS_016	12	WP_223065854_1
CLS_017	11	WP_181668297_1
CLS_017	11	QLW22508_1
CLS_017	11	WP_001718662_1
CLS_017	11	WP_194443137_1
CLS_017	11	WP_114502762_1
CLS_017	11	WP_000996724_1
CLS_017	11	WP_004182042_1
CLS_017	11	WP_002441316_1
CLS_017	11	QLV83881_1
CLS_017	11	WP_001625659_1
CLS_017	11	WP_016246209_1
CLS_018	10	WP_182945212_1
CLS_018	10	WP_048218646_1
CLS_018	10	WP_153752203_1
CLS_018	10	WP_043082412_1
CLS_018	10	WP_187797724_1
CLS_018	10	WP_070552925_1
CLS_018	10	WP_048217138_1
CLS_018	10	WP_063199958_1
CLS_018	10	WP_048225606_1
CLS_018	10	WP_080963220_1
CLS_019	10	WP_166479431_1
CLS_019	10	WP_048225605_1
CLS_019	10	WP_187797723_1
CLS_019	10	WP_070552926_1
CLS_019	10	WP_048217139_1
CLS_019	10	WP_181621213_1
CLS_019	10	WP_049015590_1
CLS_019	10	WP_043082411_1
CLS_019	10	WP_153752205_1
CLS_019	10	WP_063199961_1
CLS_020	10	WP_181595571_1
CLS_020	10	WP_072657381_1
CLS_020	10	UBI14293_1
CLS_020	10	WP_195207028_1
CLS_020	10	WP_206970343_1
CLS_020	10	WP_114386351_1
CLS_020	10	WP_148731159_1
CLS_020	10	WP_181593380_1
CLS_020	10	WP_072664162_1
CLS_020	10	WP_208235537_1
CLS_021	9	WP_069219728_1
CLS_021	9	UDR00763_1
CLS_021	9	WP_161959403_1
CLS_021	9	WP_103178407_1
CLS_021	9	WP_046669775_1
CLS_021	9	WP_156653967_1
CLS_021	9	WP_167691433_1
CLS_021	9	WP_162875772_1
CLS_021	9	WP_169328984_1
CLS_022	8	WP_001564338_1
CLS_022	8	WP_194429127_1
CLS_022	8	WP_176321090_1
CLS_022	8	WP_095715883_1
CLS_022	8	WP_000209290_1
CLS_022	8	WP_020803203_1
CLS_022	8	WP_040147625_1
CLS_022	8	WP_194429120_1
CLS_023	8	WP_164474331_1
CLS_023	8	WP_134906057_1
CLS_023	8	WP_129694024_1
CLS_023	8	WP_021314761_1
CLS_023	8	WP_205688204_1
CLS_023	8	WP_207621933_1
CLS_023	8	WP_217354412_1
CLS_023	8	WP_221931720_1
CLS_024	8	WP_032665778_1
CLS_024	8	WP_000422658_1
CLS_024	8	WP_204775332_1
CLS_024	8	WP_101999881_1
CLS_024	8	WP_130588507_1
CLS_024	8	WP_094658700_1
CLS_024	8	WP_080030203_1
CLS_024	8	WP_180836852_1
CLS_025	7	WP_058330580_1
CLS_025	7	WP_154807913_1
CLS_025	7	WP_110184847_1
CLS_025	7	WP_021547716_1
CLS_025	7	WP_076736148_1
CLS_025	7	WP_079973172_1
CLS_025	7	WP_012134274_1
CLS_026	7	WP_001008289_1
CLS_026	7	BCX39740_1
CLS_026	7	WP_022645420_1
CLS_026	7	WP_204608692_1
CLS_026	7	WP_047662251_1
CLS_026	7	WP_204148132_1
CLS_026	7	WP_124046799_1
CLS_027	7	WP_112089068_1
CLS_027	7	WP_064146472_1
CLS_027	7	WP_001101322_1
CLS_027	7	WP_097573105_1
CLS_027	7	WP_131024549_1
CLS_027	7	WP_080189517_1
CLS_027	7	WP_000557904_1
CLS_028	7	UBR52487_1
CLS_028	7	WP_023341342_1
CLS_028	7	BBN74972_1
CLS_028	7	WP_024226163_1
CLS_028	7	WP_000351260_1
CLS_028	7	WP_180815754_1
CLS_028	7	WP_000351259_1
CLS_029	6	WP_024216311_1
CLS_029	6	WP_000038911_1
CLS_029	6	WP_080231504_1
CLS_029	6	WP_077995140_1
CLS_029	6	WP_047062150_1
CLS_029	6	WP_095033409_1
CLS_030	6	WP_050185831_1
CLS_030	6	WP_182115528_1
CLS_030	6	WP_072414018_1
CLS_030	6	WP_222890361_1
CLS_030	6	WP_204779852_1
CLS_030	6	WP_000228824_1
CLS_031	6	WP_182913249_1
CLS_031	6	WP_058799403_1
CLS_031	6	WP_096970084_1
CLS_031	6	WP_199275731_1
CLS_031	6	WP_199275732_1
CLS_031	6	WP_181500093_1
CLS_032	6	WP_047371971_1
CLS_032	6	WP_182966320_1
CLS_032	6	WP_105277254_1
CLS_032	6	WP_023218592_1
CLS_032	6	WP_181635984_1
CLS_032	6	WP_079793554_1
CLS_033	6	WP_202209153_1
CLS_033	6	WP_008321087_1
CLS_033	6	WP_142515616_1
CLS_033	6	WP_125363029_1
CLS_033	6	WP_174190331_1
CLS_033	6	WP_001548945_1
CLS_034	5	WP_000404337_1
CLS_034	5	WP_064407014_1
CLS_034	5	WP_226835426_1
CLS_034	5	WP_150342299_1
CLS_034	5	WP_050940277_1
CLS_035	5	WP_217061541_1
CLS_035	5	WP_110221277_1
CLS_035	5	WP_121572223_1
CLS_035	5	WP_085661411_1
CLS_035	5	WP_040230266_1
CLS_036	5	WP_136342753_1
CLS_036	5	WP_124304439_1
CLS_036	5	WP_223678306_1
CLS_036	5	WP_223678308_1
CLS_036	5	WP_045889242_1
CLS_037	5	WP_125125055_1
CLS_037	5	WP_064562675_1
CLS_037	5	WP_039302889_1
CLS_037	5	WP_173425279_1
CLS_037	5	WP_170916234_1
CLS_038	5	WP_072003737_1
CLS_038	5	WP_124304438_1
CLS_038	5	WP_223678304_1
CLS_038	5	WP_223678302_1
CLS_038	5	WP_125401200_1
CLS_039	5	WP_081051404_1
CLS_039	5	WP_060453960_1
CLS_039	5	WP_073503289_1
CLS_039	5	WP_064324959_1
CLS_039	5	WP_001118594_1
CLS_040	5	QLX14196_1
CLS_040	5	QLW88308_1
CLS_040	5	WP_060683365_1
CLS_040	5	WP_062741742_1
CLS_040	5	WP_064358806_1
CLS_041	5	WP_047718570_1
CLS_041	5	WP_076737155_1
CLS_041	5	WP_062741454_1
CLS_041	5	WP_060816099_1
CLS_041	5	WP_001358564_1
CLS_042	4	WP_001182199_1
CLS_042	4	WP_017880056_1
CLS_042	4	WP_039271618_1
CLS_042	4	WP_032298611_1
CLS_043	4	WP_148731160_1
CLS_043	4	WP_114386349_1
CLS_043	4	WP_155110204_1
CLS_043	4	UBI14294_1
CLS_044	4	WP_059309127_1
CLS_044	4	WP_151586167_1
CLS_044	4	WP_099761242_1
CLS_044	4	WP_064153164_1
CLS_045	4	WP_052450975_1
CLS_045	4	WP_112162526_1
CLS_045	4	WP_077274787_1
CLS_045	4	WP_181681549_1
CLS_046	3	WP_001548946_1
CLS_046	3	WP_142515615_1
CLS_046	3	WP_125363028_1
CLS_047	3	WP_219618956_1
CLS_047	3	WP_220131465_1
CLS_047	3	WP_059346298_1
CLS_048	3	BCT16713_1
CLS_048	3	WP_015632415_1
CLS_048	3	WP_032676765_1
CLS_049	3	WP_088883726_1
CLS_049	3	WP_196338344_1
CLS_049	3	WP_223064293_1
CLS_050	3	WP_001179376_1
CLS_050	3	WP_057109338_1
CLS_050	3	WP_181599035_1
CLS_051	3	WP_135911660_1
CLS_051	3	WP_004200842_1
CLS_051	3	WP_223861287_1
CLS_052	3	WP_076768979_1
CLS_052	3	WP_109187681_1
CLS_052	3	WP_117107379_1
CLS_053	3	WP_119127113_1
CLS_053	3	WP_053264482_1
CLS_053	3	WP_000115572_1
CLS_054	3	WP_213292337_1
CLS_054	3	WP_001534892_1
CLS_054	3	WP_226835999_1
CLS_055	3	WP_089583868_1
CLS_055	3	WP_025204741_1
CLS_055	3	WP_162122057_1
CLS_056	3	WP_182937096_1
CLS_056	3	WP_014170143_1
CLS_056	3	WP_040090145_1
CLS_057	3	WP_048231443_1
CLS_057	3	WP_193030693_1
CLS_057	3	WP_222888582_1
CLS_058	3	WP_142488071_1
CLS_058	3	WP_181622092_1
CLS_058	3	WP_156262819_1
CLS_059	3	WP_001194648_1
CLS_059	3	WP_042101988_1
CLS_059	3	WP_062867578_1
CLS_060	3	AVZ08932_1
CLS_060	3	WP_029392307_1
CLS_060	3	WP_198319700_1
CLS_061	3	WP_045784325_1
CLS_061	3	WP_023336518_1
CLS_061	3	WP_014881968_1
CLS_062	3	WP_156262818_1
CLS_062	3	WP_142488070_1
CLS_062	3	WP_181622091_1
CLS_063	3	WP_000133007_1
CLS_063	3	WP_001675485_1
CLS_063	3	WP_138094019_1
CLS_064	2	WP_167341146_1
CLS_064	2	WP_050597731_1
CLS_065	2	WP_219621701_1
CLS_065	2	WP_201308556_1
CLS_066	2	WP_061153268_1
CLS_066	2	UAS93940_1
CLS_067	2	WP_153689613_1
CLS_067	2	WP_021560113_1
CLS_068	2	WP_059347839_1
CLS_068	2	WP_029039245_1
CLS_069	2	WP_149121093_1
CLS_069	2	WP_151222989_1
CLS_070	2	WP_101970969_1
CLS_070	2	WP_193804882_1
CLS_071	2	WP_135778045_1
CLS_071	2	WP_086551373_1
CLS_072	2	WP_181401279_1
CLS_072	2	WP_069303585_1
CLS_073	2	WP_191215328_1
CLS_073	2	WP_038635093_1
CLS_074	2	WP_223803943_1
CLS_074	2	WP_160183386_1
CLS_075	2	WP_080924180_1
CLS_075	2	WP_047372574_1
CLS_076	2	WP_094642191_1
CLS_076	2	WP_001095712_1
CLS_077	2	WP_088902353_1
CLS_077	2	WP_034169386_1
CLS_078	2	WP_021518390_1
CLS_078	2	WP_226651070_1
CLS_079	2	WP_160183385_1
CLS_079	2	WP_115188175_1
CLS_080	2	WP_014228595_1
CLS_080	2	WP_125932927_1
CLS_081	2	WP_104948517_1
CLS_081	2	WP_032426145_1
CLS_082	2	WP_110184535_1
CLS_082	2	WP_069303584_1
CLS_083	2	WP_000395305_1
CLS_083	2	WP_059309019_1
CLS_084	1	WP_071742919_1
CLS_085	1	WP_088015330_1
CLS_086	1	WP_110108661_1
CLS_087	1	WP_000070293_1
CLS_088	1	WP_135323964_1
CLS_089	1	WP_001399645_1
CLS_090	1	WP_080177292_1
CLS_091	1	WP_001049379_1
CLS_092	1	WP_000132387_1
CLS_093	1	WP_169440776_1
CLS_094	1	WP_181594849_1
CLS_095	1	WP_181635601_1
CLS_096	1	WP_045889241_1
CLS_097	1	WP_046654677_1
CLS_098	1	WP_032428493_1
CLS_099	1	WP_181819923_1
CLS_100	1	WP_100194680_1
CLS_101	1	WP_139110623_1
CLS_102	1	WP_126338226_1
CLS_103	1	WP_038420293_1
CLS_104	1	WP_185219854_1
CLS_105	1	WP_137675733_1
CLS_106	1	WP_220132116_1
CLS_107	1	WP_200983092_1
CLS_108	1	WP_015585147_1
CLS_109	1	WP_080194710_1
CLS_110	1	WP_059291255_1
CLS_111	1	WP_001656626_1
CLS_112	1	WP_048957742_1
CLS_113	1	WP_059329802_1
CLS_114	1	WP_023138922_1
CLS_115	1	WP_181539855_1
CLS_116	1	WP_000700898_1
CLS_117	1	WP_125363058_1
CLS_118	1	WP_025491914_1
CLS_119	1	BAN95398_1

## Sheet: Loci
===	E05_06320	11	GCA_000180175.2	AP012551.1				number of profiles (column K) dound in these loci					Plautia_stali_symbiont
E05_06270	517561..517773	+	GCA_000180175.2	AP012551.1	627	BAN95393_1		0					Plautia_stali_symbiont
E05_06280	517825..518403	-	GCA_000180175.2	AP012551.1	628	BAN95394_1		1		pfam15947	DUF4755	Domain of unknown function (DUF4755). This family of proteins is found in bacteria. Proteins in this family are approximately 160 amino acids in length.	Plautia_stali_symbiont
E05_06290	518641..519828	-	GCA_000180175.2	AP012551.1	629	BAN95395_1		4		pfam03432	Relaxase	Relaxase/Mobilisation nuclease domain. Relaxases/mobilisation proteins are required for the horizontal transfer of genetic information contained on plasmids that occurs during bacterial conjugation. The relaxase, in conjunction with several auxiliary proteins, forms the relaxation complex or relaxosome. Relaxases nick duplex DNA in a specific manner by catalyzing trans-esterification.	Plautia_stali_symbiont
E05_06300	519825..520208	-	GCA_000180175.2	AP012551.1	630	BAN95396_1		0					Plautia_stali_symbiont
E05_06310	520423..521742	+	GCA_000180175.2	AP012551.1	631	BAN95397_1		1		pfam08241	Methyltransf_11	Methyltransferase domain. Members of this family are SAM dependent methyltransferases.	Plautia_stali_symbiont
E05_06320	521752..522867	+	GCA_000180175.2	AP012551.1	632	BAN95398_1	+	705	CLS_119	pfam03235	DUF262	Protein of unknown function DUF262.	Plautia_stali_symbiont
E05_06330	522864..523190	+	GCA_000180175.2	AP012551.1	633	BAN95399_1		139		pfam18735	HEPN_RiboL-PSP	RiboL-PSP-HEPN. RiboL-PSP-HEPN. Fused to endoRNase L-PSP ; in operon with ParB.	Plautia_stali_symbiont
E05_06340	523249..523551	+	GCA_000180175.2	AP012551.1	634	BAN95400_1		139		pfam18735	HEPN_RiboL-PSP	RiboL-PSP-HEPN. RiboL-PSP-HEPN. Fused to endoRNase L-PSP ; in operon with ParB.	Plautia_stali_symbiont
E05_06350	523646..524263	-	GCA_000180175.2	AP012551.1	635	BAN95401_1		0					Plautia_stali_symbiont
E05_06360	524387..525004	+	GCA_000180175.2	AP012551.1	636	BAN95402_1		0					Plautia_stali_symbiont
E05_06370	525001..526212	-	GCA_000180175.2	AP012551.1	637	BAN95403_1		129		pfam13356	Arm-DNA-bind_3	Arm DNA-binding domain. This DNA-binding domain is found at the N-terminus of a wide variety of phage integrase proteins.	Plautia_stali_symbiont
===	D782_3934	11	GCA_000330845.1	CP003938.1				0					Enterobacteriaceae_bacterium_strain_FGI_57
D782_3928	4099201..4099713	+	GCA_000330845.1	CP003938.1	3751	AGB79832_1		46		COG1853	RutF	NADH-FMN oxidoreductase RutF, flavin reductase (DIM6/NTAB) family [Energy production and conversion].	Enterobacteriaceae_bacterium_strain_FGI_57
D782_3929	4100074..4102224	+	GCA_000330845.1	CP003938.1	3752	AGB79833_1		378		COG1966	CstA	Carbon starvation protein CstA [Signal transduction mechanisms].	Enterobacteriaceae_bacterium_strain_FGI_57
D782_3931	4102521..4102724	+	GCA_000330845.1	CP003938.1	3753	AGB79834_1		393		COG2879	YbdD	Uncharacterized short protein YbdD, DUF466 family [Function unknown].	Enterobacteriaceae_bacterium_strain_FGI_57
D782_3932	4102736..4103692	+	GCA_000330845.1	CP003938.1	3754	AGB79835_1		414		COG0523	YejR	GTPase, G3E family [General function prediction only].	Enterobacteriaceae_bacterium_strain_FGI_57
D782_3933	4103736..4104467	-	GCA_000330845.1	CP003938.1	3755	AGB79836_1		32		COG3177	COG3177	Fic family protein [Transcription].	Enterobacteriaceae_bacterium_strain_FGI_57
D782_3934	4104512..4106611	-	GCA_000330845.1	CP003938.1	3756	AGB79837_1	+	3296	CLS_001	COG1479	COG1479	Uncharacterized conserved protein, contains ParB-like and HNH nuclease domains [Function unknown].	Enterobacteriaceae_bacterium_strain_FGI_57
D782_3935	4106896..4109241	+	GCA_000330845.1	CP003938.1	3757	AGB79838_1		1105		COG0286	HsdM	Type I restriction-modification system, DNA methylase subunit [Defense mechanisms].	Enterobacteriaceae_bacterium_strain_FGI_57
D782_3936	4109241..4109372	+	GCA_000330845.1	CP003938.1	3758	AGB79839_1		0					Enterobacteriaceae_bacterium_strain_FGI_57
D782_3937	4109384..4110526	+	GCA_000330845.1	CP003938.1	3759	AGB79840_1		12		cd17255	RMtype1_S_Fco49512ORF2615P-TRD2-CR2_like	Type I restriction-modification system specificity (S) subunit Target Recognition Domain-ConseRved domain (TRD-CR), similar to Flavobacterium columnare S subunit (S.Fco49512ORF2615P) TRD2-CR2. The recognition sequence of Flavobacterium columnare S subunit (S.Fco49512ORF2615P) is undetermined. The restriction-modification (RM) system S subunit consists of two variable target recognition domains (T…	Enterobacteriaceae_bacterium_strain_FGI_57
D782_3938	4110523..4113786	+	GCA_000330845.1	CP003938.1	3760	AGB79841_1		569		COG0610	COG0610	Type I site-specific restriction-modification system, R (restriction) subunit and related helicases ... [Defense mechanisms].	Enterobacteriaceae_bacterium_strain_FGI_57
D782_3939	4114007..4114351	+	GCA_000330845.1	CP003938.1	3761	AGB79842_1		694		pfam08845	SymE_toxin	Toxin SymE, type I toxin-antitoxin system. SymE (SOS-induced yjiW gene with similarity to MazE ) is an SOS-induced toxin. It inhibits cell growth, decreases protein synthesis and increases RNA degradation. It may play a role in the recycling of RNAs damaged under SOS response-inducing conditions. It is predicted to have an AbrB fold, similar to that of the antitoxin MazE. Its translation is repre…	Enterobacteriaceae_bacterium_strain_FGI_57
===	AU64_11410	11	GCA_000623395.2	CP007288.2				0					Salmonella_enterica_sub_enterica_serovar_Enteritidis_SA19981857
AU64_11380	2051897..2052082	+	GCA_000623395.2	CP007288.2	1969	AHO94258_1		81		pfam06689	zf-C4_ClpX	ClpX C4-type zinc finger. The ClpX heat shock protein of Escherichia coli is a member of the universally conserved Hsp100 family of proteins, and possesses a putative zinc finger motif of the C4 type. This presumed zinc binding domain is found at the N-terminus of the ClpX protein. ClpX is an ATPase which functions both as a substrate specificity component of the ClpXP protease and as a molecular…	Salmonella_enterica_sub_enterica_serovar_Enteritidis_SA19981857
AU64_11385	2052158..2052409	-	GCA_000623395.2	CP007288.2	1970	AHO94259_1		81		pfam13991	BssS	BssS protein family. The BssS protein family is a group of proteins that are involved in regulation of biofilm formation. Proteins in this family are approximately 80 amino acids in length.	Salmonella_enterica_sub_enterica_serovar_Enteritidis_SA19981857
AU64_11395	2052979..2053896	+	GCA_000623395.2	CP007288.2	1971	AHO94261_1		82		pfam04381	RdgC	Putative exonuclease, RdgC. Members of the RdgC family may have exonuclease activity. RdgC is required for efficient pilin variation in Neisseria gonorrhoeae, suggesting that it may be involved in recombination reactions. In Escherichia coli, RdgC is required for growth in recombination-deficient exonuclease-depleted strains. Under these conditions, RdgC may act as an exonuclease to remove collap…	Salmonella_enterica_sub_enterica_serovar_Enteritidis_SA19981857
AU64_11400	2053991..2054530	+	GCA_000623395.2	CP007288.2	1972	AHO94262_1		158		COG1896	YfbR	5'-deoxynucleotidase YfbR and related HD superfamily hydrolases [Nucleotide transport and metabolism, General function prediction only].	Salmonella_enterica_sub_enterica_serovar_Enteritidis_SA19981857
AU64_11405	2054601..2054831	+	GCA_000623395.2	CP007288.2	1973	AHO94263_1		0					Salmonella_enterica_sub_enterica_serovar_Enteritidis_SA19981857
AU64_11410	2054828..2055343	+	GCA_000623395.2	CP007288.2	1974	AHO94264_1	+	705	CLS_007	pfam03235	DUF262	Protein of unknown function DUF262.	Salmonella_enterica_sub_enterica_serovar_Enteritidis_SA19981857
AU64_11415	2055340..2055699	+	GCA_000623395.2	CP007288.2	1975	AHO94265_1		81		pfam17526	DUF5448	Family of unknown function (DUF5448). This is a family of unknown function found in Gammaproteobacteria.	Salmonella_enterica_sub_enterica_serovar_Enteritidis_SA19981857
AU64_11420	2055971..2056264	+	GCA_000623395.2	CP007288.2	1976	AHO94266_1		0					Salmonella_enterica_sub_enterica_serovar_Enteritidis_SA19981857
AU64_25995	2056261..2057124	+	GCA_000623395.2	CP007288.2	1977	AMJ26414_1		94		pfam04448	DUF551	Protein of unknown function (DUF551). This family represents the carboxy terminus of a protein of unknown function, found in dsDNA viruses with no RNA stage, including bacteriophages lambda and P22, and also in some Escherichia coli prophages.	Salmonella_enterica_sub_enterica_serovar_Enteritidis_SA19981857
AU64_11435	2057121..2057690	+	GCA_000623395.2	CP007288.2	1978	AHO94267_1		154		pfam16473	DUF5051	3' exoribonuclease, RNase T-like. This is a highly divergent 3' exoribonuclease family. The proteins constitute a typical RNase fold, where the active site residues form a magnesium catalytic centre. The protein of the solved structure readily cleaves 3' overhangs in a time-dependent manner. It is similar to DEDD-type RNases and is an unusual ATP-binding protein that binds ATP and dATP. It forms …	Salmonella_enterica_sub_enterica_serovar_Enteritidis_SA19981857
AU64_11440	2057730..2057957	+	GCA_000623395.2	CP007288.2	1979	AHO94268_2		156		pfam13986	DUF4224	Domain of unknown function (DUF4224). This presumed domain is functionally uncharacterized. This domain family is found in bacteria and viruses, and is approximately 50 amino acids in length. The protein is likely to be of phage origin and is found as protein Gp02 in the Xylella phage Xfas53.	Salmonella_enterica_sub_enterica_serovar_Enteritidis_SA19981857
===	AU26_11410	11	GCA_000623455.2	CP007291.2				0					Salmonella_enterica_sub_enterica_serovar_Enteritidis_SA19992322
AU26_11380	2051897..2052082	+	GCA_000623455.2	CP007291.2	1969	AHP07122_1		81		pfam06689	zf-C4_ClpX	ClpX C4-type zinc finger. The ClpX heat shock protein of Escherichia coli is a member of the universally conserved Hsp100 family of proteins, and possesses a putative zinc finger motif of the C4 type. This presumed zinc binding domain is found at the N-terminus of the ClpX protein. ClpX is an ATPase which functions both as a substrate specificity component of the ClpXP protease and as a molecular…	Salmonella_enterica_sub_enterica_serovar_Enteritidis_SA19992322
AU26_11385	2052158..2052409	-	GCA_000623455.2	CP007291.2	1970	AHP07123_1		81		pfam13991	BssS	BssS protein family. The BssS protein family is a group of proteins that are involved in regulation of biofilm formation. Proteins in this family are approximately 80 amino acids in length.	Salmonella_enterica_sub_enterica_serovar_Enteritidis_SA19992322
AU26_11395	2052979..2053896	+	GCA_000623455.2	CP007291.2	1971	AHP07125_1		82		pfam04381	RdgC	Putative exonuclease, RdgC. Members of the RdgC family may have exonuclease activity. RdgC is required for efficient pilin variation in Neisseria gonorrhoeae, suggesting that it may be involved in recombination reactions. In Escherichia coli, RdgC is required for growth in recombination-deficient exonuclease-depleted strains. Under these conditions, RdgC may act as an exonuclease to remove collap…	Salmonella_enterica_sub_enterica_serovar_Enteritidis_SA19992322
AU26_11400	2053991..2054530	+	GCA_000623455.2	CP007291.2	1972	AHP07126_1		158		COG1896	YfbR	5'-deoxynucleotidase YfbR and related HD superfamily hydrolases [Nucleotide transport and metabolism, General function prediction only].	Salmonella_enterica_sub_enterica_serovar_Enteritidis_SA19992322
AU26_11405	2054601..2054831	+	GCA_000623455.2	CP007291.2	1973	AHP07127_1		0					Salmonella_enterica_sub_enterica_serovar_Enteritidis_SA19992322
AU26_11410	2054828..2055343	+	GCA_000623455.2	CP007291.2	1974	AHP07128_1	+	705	CLS_007	pfam03235	DUF262	Protein of unknown function DUF262.	Salmonella_enterica_sub_enterica_serovar_Enteritidis_SA19992322
AU26_11415	2055340..2055699	+	GCA_000623455.2	CP007291.2	1975	AHP07129_1		81		pfam17526	DUF5448	Family of unknown function (DUF5448). This is a family of unknown function found in Gammaproteobacteria.	Salmonella_enterica_sub_enterica_serovar_Enteritidis_SA19992322
AU26_11420	2055971..2056264	+	GCA_000623455.2	CP007291.2	1976	AHP07130_1		0					Salmonella_enterica_sub_enterica_serovar_Enteritidis_SA19992322
AU26_26010	2056261..2057124	+	GCA_000623455.2	CP007291.2	1977	AMJ26925_1		94		pfam04448	DUF551	Protein of unknown function (DUF551). This family represents the carboxy terminus of a protein of unknown function, found in dsDNA viruses with no RNA stage, including bacteriophages lambda and P22, and also in some Escherichia coli prophages.	Salmonella_enterica_sub_enterica_serovar_Enteritidis_SA19992322
AU26_11435	2057121..2057690	+	GCA_000623455.2	CP007291.2	1978	AHP07131_1		154		pfam16473	DUF5051	3' exoribonuclease, RNase T-like. This is a highly divergent 3' exoribonuclease family. The proteins constitute a typical RNase fold, where the active site residues form a magnesium catalytic centre. The protein of the solved structure readily cleaves 3' overhangs in a time-dependent manner. It is similar to DEDD-type RNases and is an unusual ATP-binding protein that binds ATP and dATP. It forms …	Salmonella_enterica_sub_enterica_serovar_Enteritidis_SA19992322
AU26_11440	2057730..2057957	+	GCA_000623455.2	CP007291.2	1979	AHP07132_2		156		pfam13986	DUF4224	Domain of unknown function (DUF4224). This presumed domain is functionally uncharacterized. This domain family is found in bacteria and viruses, and is approximately 50 amino acids in length. The protein is likely to be of phage origin and is found as protein Gp02 in the Xylella phage Xfas53.	Salmonella_enterica_sub_enterica_serovar_Enteritidis_SA19992322
===	AU65_11395	11	GCA_000623615.2	CP007280.2				0					Salmonella_enterica_sub_enterica_serovar_Enteritidis_SA19960848
AU65_11365	2051897..2052082	+	GCA_000623615.2	CP007280.2	1967	AHP19998_1		81		pfam06689	zf-C4_ClpX	ClpX C4-type zinc finger. The ClpX heat shock protein of Escherichia coli is a member of the universally conserved Hsp100 family of proteins, and possesses a putative zinc finger motif of the C4 type. This presumed zinc binding domain is found at the N-terminus of the ClpX protein. ClpX is an ATPase which functions both as a substrate specificity component of the ClpXP protease and as a molecular…	Salmonella_enterica_sub_enterica_serovar_Enteritidis_SA19960848
AU65_11370	2052158..2052409	-	GCA_000623615.2	CP007280.2	1968	AHP19999_1		81		pfam13991	BssS	BssS protein family. The BssS protein family is a group of proteins that are involved in regulation of biofilm formation. Proteins in this family are approximately 80 amino acids in length.	Salmonella_enterica_sub_enterica_serovar_Enteritidis_SA19960848
AU65_11380	2052979..2053896	+	GCA_000623615.2	CP007280.2	1969	AHP20001_1		82		pfam04381	RdgC	Putative exonuclease, RdgC. Members of the RdgC family may have exonuclease activity. RdgC is required for efficient pilin variation in Neisseria gonorrhoeae, suggesting that it may be involved in recombination reactions. In Escherichia coli, RdgC is required for growth in recombination-deficient exonuclease-depleted strains. Under these conditions, RdgC may act as an exonuclease to remove collap…	Salmonella_enterica_sub_enterica_serovar_Enteritidis_SA19960848
AU65_11385	2053991..2054530	+	GCA_000623615.2	CP007280.2	1970	AHP20002_1		158		COG1896	YfbR	5'-deoxynucleotidase YfbR and related HD superfamily hydrolases [Nucleotide transport and metabolism, General function prediction only].	Salmonella_enterica_sub_enterica_serovar_Enteritidis_SA19960848
AU65_11390	2054601..2054831	+	GCA_000623615.2	CP007280.2	1971	AHP20003_1		0					Salmonella_enterica_sub_enterica_serovar_Enteritidis_SA19960848
AU65_11395	2054828..2055343	+	GCA_000623615.2	CP007280.2	1972	AHP20004_1	+	705	CLS_007	pfam03235	DUF262	Protein of unknown function DUF262.	Salmonella_enterica_sub_enterica_serovar_Enteritidis_SA19960848
AU65_11400	2055340..2055699	+	GCA_000623615.2	CP007280.2	1973	AHP20005_1		81		pfam17526	DUF5448	Family of unknown function (DUF5448). This is a family of unknown function found in Gammaproteobacteria.	Salmonella_enterica_sub_enterica_serovar_Enteritidis_SA19960848
AU65_11405	2055971..2056264	+	GCA_000623615.2	CP007280.2	1974	AHP20006_1		0					Salmonella_enterica_sub_enterica_serovar_Enteritidis_SA19960848
AU65_25945	2056261..2057124	+	GCA_000623615.2	CP007280.2	1975	AMJ22699_1		94		pfam04448	DUF551	Protein of unknown function (DUF551). This family represents the carboxy terminus of a protein of unknown function, found in dsDNA viruses with no RNA stage, including bacteriophages lambda and P22, and also in some Escherichia coli prophages.	Salmonella_enterica_sub_enterica_serovar_Enteritidis_SA19960848
AU65_11420	2057121..2057690	+	GCA_000623615.2	CP007280.2	1976	AHP20007_1		154		pfam16473	DUF5051	3' exoribonuclease, RNase T-like. This is a highly divergent 3' exoribonuclease family. The proteins constitute a typical RNase fold, where the active site residues form a magnesium catalytic centre. The protein of the solved structure readily cleaves 3' overhangs in a time-dependent manner. It is similar to DEDD-type RNases and is an unusual ATP-binding protein that binds ATP and dATP. It forms …	Salmonella_enterica_sub_enterica_serovar_Enteritidis_SA19960848
AU65_11425	2057730..2057957	+	GCA_000623615.2	CP007280.2	1977	AHP20008_2		156		pfam13986	DUF4224	Domain of unknown function (DUF4224). This presumed domain is functionally uncharacterized. This domain family is found in bacteria and viruses, and is approximately 50 amino acids in length. The protein is likely to be of phage origin and is found as protein Gp02 in the Xylella phage Xfas53.	Salmonella_enterica_sub_enterica_serovar_Enteritidis_SA19960848
===	AU51_11405	11	GCA_000623655.2	CP007282.2				0					Salmonella_enterica_sub_enterica_serovar_Enteritidis_SA19970510
AU51_11375	2051896..2052081	+	GCA_000623655.2	CP007282.2	1967	AHP28610_1		81		pfam06689	zf-C4_ClpX	ClpX C4-type zinc finger. The ClpX heat shock protein of Escherichia coli is a member of the universally conserved Hsp100 family of proteins, and possesses a putative zinc finger motif of the C4 type. This presumed zinc binding domain is found at the N-terminus of the ClpX protein. ClpX is an ATPase which functions both as a substrate specificity component of the ClpXP protease and as a molecular…	Salmonella_enterica_sub_enterica_serovar_Enteritidis_SA19970510
AU51_11380	2052157..2052408	-	GCA_000623655.2	CP007282.2	1968	AHP28611_1		81		pfam13991	BssS	BssS protein family. The BssS protein family is a group of proteins that are involved in regulation of biofilm formation. Proteins in this family are approximately 80 amino acids in length.	Salmonella_enterica_sub_enterica_serovar_Enteritidis_SA19970510
AU51_11390	2052978..2053895	+	GCA_000623655.2	CP007282.2	1969	AHP28613_1		82		pfam04381	RdgC	Putative exonuclease, RdgC. Members of the RdgC family may have exonuclease activity. RdgC is required for efficient pilin variation in Neisseria gonorrhoeae, suggesting that it may be involved in recombination reactions. In Escherichia coli, RdgC is required for growth in recombination-deficient exonuclease-depleted strains. Under these conditions, RdgC may act as an exonuclease to remove collap…	Salmonella_enterica_sub_enterica_serovar_Enteritidis_SA19970510
AU51_11395	2053990..2054529	+	GCA_000623655.2	CP007282.2	1970	AHP28614_1		158		COG1896	YfbR	5'-deoxynucleotidase YfbR and related HD superfamily hydrolases [Nucleotide transport and metabolism, General function prediction only].	Salmonella_enterica_sub_enterica_serovar_Enteritidis_SA19970510
AU51_11400	2054600..2054830	+	GCA_000623655.2	CP007282.2	1971	AHP28615_1		0					Salmonella_enterica_sub_enterica_serovar_Enteritidis_SA19970510
AU51_11405	2054827..2055342	+	GCA_000623655.2	CP007282.2	1972	AHP28616_1	+	705	CLS_007	pfam03235	DUF262	Protein of unknown function DUF262.	Salmonella_enterica_sub_enterica_serovar_Enteritidis_SA19970510
AU51_11410	2055339..2055698	+	GCA_000623655.2	CP007282.2	1973	AHP28617_1		81		pfam17526	DUF5448	Family of unknown function (DUF5448). This is a family of unknown function found in Gammaproteobacteria.	Salmonella_enterica_sub_enterica_serovar_Enteritidis_SA19970510
AU51_11415	2055970..2056263	+	GCA_000623655.2	CP007282.2	1974	AHP28618_1		0					Salmonella_enterica_sub_enterica_serovar_Enteritidis_SA19970510
AU51_25985	2056260..2057123	+	GCA_000623655.2	CP007282.2	1975	AMJ23016_1		94		pfam04448	DUF551	Protein of unknown function (DUF551). This family represents the carboxy terminus of a protein of unknown function, found in dsDNA viruses with no RNA stage, including bacteriophages lambda and P22, and also in some Escherichia coli prophages.	Salmonella_enterica_sub_enterica_serovar_Enteritidis_SA19970510
AU51_11430	2057120..2057689	+	GCA_000623655.2	CP007282.2	1976	AHP28619_1		154		pfam16473	DUF5051	3' exoribonuclease, RNase T-like. This is a highly divergent 3' exoribonuclease family. The proteins constitute a typical RNase fold, where the active site residues form a magnesium catalytic centre. The protein of the solved structure readily cleaves 3' overhangs in a time-dependent manner. It is similar to DEDD-type RNases and is an unusual ATP-binding protein that binds ATP and dATP. It forms …	Salmonella_enterica_sub_enterica_serovar_Enteritidis_SA19970510
AU51_11435	2057729..2057956	+	GCA_000623655.2	CP007282.2	1977	AHP28620_2		156		pfam13986	DUF4224	Domain of unknown function (DUF4224). This presumed domain is functionally uncharacterized. This domain family is found in bacteria and viruses, and is approximately 50 amino acids in length. The protein is likely to be of phage origin and is found as protein Gp02 in the Xylella phage Xfas53.	Salmonella_enterica_sub_enterica_serovar_Enteritidis_SA19970510
===	AU52_11430	11	GCA_000623675.2	CP007283.2				0					Salmonella_enterica_sub_enterica_serovar_Enteritidis_SA19970769
AU52_11400	2051897..2052082	+	GCA_000623675.2	CP007283.2	1969	AHP32927_1		81		pfam06689	zf-C4_ClpX	ClpX C4-type zinc finger. The ClpX heat shock protein of Escherichia coli is a member of the universally conserved Hsp100 family of proteins, and possesses a putative zinc finger motif of the C4 type. This presumed zinc binding domain is found at the N-terminus of the ClpX protein. ClpX is an ATPase which functions both as a substrate specificity component of the ClpXP protease and as a molecular…	Salmonella_enterica_sub_enterica_serovar_Enteritidis_SA19970769
AU52_11405	2052158..2052409	-	GCA_000623675.2	CP007283.2	1970	AHP32928_1		81		pfam13991	BssS	BssS protein family. The BssS protein family is a group of proteins that are involved in regulation of biofilm formation. Proteins in this family are approximately 80 amino acids in length.	Salmonella_enterica_sub_enterica_serovar_Enteritidis_SA19970769
AU52_11415	2052979..2053896	+	GCA_000623675.2	CP007283.2	1971	AHP32930_1		82		pfam04381	RdgC	Putative exonuclease, RdgC. Members of the RdgC family may have exonuclease activity. RdgC is required for efficient pilin variation in Neisseria gonorrhoeae, suggesting that it may be involved in recombination reactions. In Escherichia coli, RdgC is required for growth in recombination-deficient exonuclease-depleted strains. Under these conditions, RdgC may act as an exonuclease to remove collap…	Salmonella_enterica_sub_enterica_serovar_Enteritidis_SA19970769
AU52_11420	2053991..2054530	+	GCA_000623675.2	CP007283.2	1972	AHP32931_1		158		COG1896	YfbR	5'-deoxynucleotidase YfbR and related HD superfamily hydrolases [Nucleotide transport and metabolism, General function prediction only].	Salmonella_enterica_sub_enterica_serovar_Enteritidis_SA19970769
AU52_11425	2054601..2054831	+	GCA_000623675.2	CP007283.2	1973	AHP32932_1		0					Salmonella_enterica_sub_enterica_serovar_Enteritidis_SA19970769
AU52_11430	2054828..2055343	+	GCA_000623675.2	CP007283.2	1974	AHP32933_1	+	705	CLS_007	pfam03235	DUF262	Protein of unknown function DUF262.	Salmonella_enterica_sub_enterica_serovar_Enteritidis_SA19970769
AU52_11435	2055340..2055699	+	GCA_000623675.2	CP007283.2	1975	AHP32934_1		81		pfam17526	DUF5448	Family of unknown function (DUF5448). This is a family of unknown function found in Gammaproteobacteria.	Salmonella_enterica_sub_enterica_serovar_Enteritidis_SA19970769
AU52_11440	2055971..2056264	+	GCA_000623675.2	CP007283.2	1976	AHP32935_1		0					Salmonella_enterica_sub_enterica_serovar_Enteritidis_SA19970769
AU52_26170	2056261..2057124	+	GCA_000623675.2	CP007283.2	1977	AMJ27482_1		94		pfam04448	DUF551	Protein of unknown function (DUF551). This family represents the carboxy terminus of a protein of unknown function, found in dsDNA viruses with no RNA stage, including bacteriophages lambda and P22, and also in some Escherichia coli prophages.	Salmonella_enterica_sub_enterica_serovar_Enteritidis_SA19970769
AU52_11455	2057121..2057690	+	GCA_000623675.2	CP007283.2	1978	AHP32936_1		154		pfam16473	DUF5051	3' exoribonuclease, RNase T-like. This is a highly divergent 3' exoribonuclease family. The proteins constitute a typical RNase fold, where the active site residues form a magnesium catalytic centre. The protein of the solved structure readily cleaves 3' overhangs in a time-dependent manner. It is similar to DEDD-type RNases and is an unusual ATP-binding protein that binds ATP and dATP. It forms …	Salmonella_enterica_sub_enterica_serovar_Enteritidis_SA19970769
AU52_11460	2057730..2057957	+	GCA_000623675.2	CP007283.2	1979	AHP32937_2		156		pfam13986	DUF4224	Domain of unknown function (DUF4224). This presumed domain is functionally uncharacterized. This domain family is found in bacteria and viruses, and is approximately 50 amino acids in length. The protein is likely to be of phage origin and is found as protein Gp02 in the Xylella phage Xfas53.	Salmonella_enterica_sub_enterica_serovar_Enteritidis_SA19970769
===	AU50_11455	11	GCA_000623715.2	CP007285.2				0					Salmonella_enterica_sub_enterica_serovar_Enteritidis_SA19980677
AU50_11425	2051897..2052082	+	GCA_000623715.2	CP007285.2	1965	AHP41465_1		81		pfam06689	zf-C4_ClpX	ClpX C4-type zinc finger. The ClpX heat shock protein of Escherichia coli is a member of the universally conserved Hsp100 family of proteins, and possesses a putative zinc finger motif of the C4 type. This presumed zinc binding domain is found at the N-terminus of the ClpX protein. ClpX is an ATPase which functions both as a substrate specificity component of the ClpXP protease and as a molecular…	Salmonella_enterica_sub_enterica_serovar_Enteritidis_SA19980677
AU50_11430	2052158..2052409	-	GCA_000623715.2	CP007285.2	1966	AHP41466_1		81		pfam13991	BssS	BssS protein family. The BssS protein family is a group of proteins that are involved in regulation of biofilm formation. Proteins in this family are approximately 80 amino acids in length.	Salmonella_enterica_sub_enterica_serovar_Enteritidis_SA19980677
AU50_11440	2052979..2053896	+	GCA_000623715.2	CP007285.2	1967	AHP41468_1		82		pfam04381	RdgC	Putative exonuclease, RdgC. Members of the RdgC family may have exonuclease activity. RdgC is required for efficient pilin variation in Neisseria gonorrhoeae, suggesting that it may be involved in recombination reactions. In Escherichia coli, RdgC is required for growth in recombination-deficient exonuclease-depleted strains. Under these conditions, RdgC may act as an exonuclease to remove collap…	Salmonella_enterica_sub_enterica_serovar_Enteritidis_SA19980677
AU50_11445	2053991..2054530	+	GCA_000623715.2	CP007285.2	1968	AHP41469_1		158		COG1896	YfbR	5'-deoxynucleotidase YfbR and related HD superfamily hydrolases [Nucleotide transport and metabolism, General function prediction only].	Salmonella_enterica_sub_enterica_serovar_Enteritidis_SA19980677
AU50_11450	2054601..2054831	+	GCA_000623715.2	CP007285.2	1969	AHP41470_1		0					Salmonella_enterica_sub_enterica_serovar_Enteritidis_SA19980677
AU50_11455	2054828..2055343	+	GCA_000623715.2	CP007285.2	1970	AHP41471_1	+	705	CLS_007	pfam03235	DUF262	Protein of unknown function DUF262.	Salmonella_enterica_sub_enterica_serovar_Enteritidis_SA19980677
AU50_11460	2055340..2055699	+	GCA_000623715.2	CP007285.2	1971	AHP41472_1		81		pfam17526	DUF5448	Family of unknown function (DUF5448). This is a family of unknown function found in Gammaproteobacteria.	Salmonella_enterica_sub_enterica_serovar_Enteritidis_SA19980677
AU50_11465	2055971..2056264	+	GCA_000623715.2	CP007285.2	1972	AHP41473_1		0					Salmonella_enterica_sub_enterica_serovar_Enteritidis_SA19980677
AU50_26320	2056261..2057124	+	GCA_000623715.2	CP007285.2	1973	AMJ27698_1		94		pfam04448	DUF551	Protein of unknown function (DUF551). This family represents the carboxy terminus of a protein of unknown function, found in dsDNA viruses with no RNA stage, including bacteriophages lambda and P22, and also in some Escherichia coli prophages.	Salmonella_enterica_sub_enterica_serovar_Enteritidis_SA19980677
AU50_11480	2057121..2057690	+	GCA_000623715.2	CP007285.2	1974	AHP41474_1		154		pfam16473	DUF5051	3' exoribonuclease, RNase T-like. This is a highly divergent 3' exoribonuclease family. The proteins constitute a typical RNase fold, where the active site residues form a magnesium catalytic centre. The protein of the solved structure readily cleaves 3' overhangs in a time-dependent manner. It is similar to DEDD-type RNases and is an unusual ATP-binding protein that binds ATP and dATP. It forms …	Salmonella_enterica_sub_enterica_serovar_Enteritidis_SA19980677
AU50_11485	2057730..2057957	+	GCA_000623715.2	CP007285.2	1975	AHP41475_2		156		pfam13986	DUF4224	Domain of unknown function (DUF4224). This presumed domain is functionally uncharacterized. This domain family is found in bacteria and viruses, and is approximately 50 amino acids in length. The protein is likely to be of phage origin and is found as protein Gp02 in the Xylella phage Xfas53.	Salmonella_enterica_sub_enterica_serovar_Enteritidis_SA19980677
===	AU63_11425	11	GCA_000623735.2	CP007286.2				0					Salmonella_enterica_sub_enterica_serovar_Enteritidis_SA19981522
AU63_11395	2051897..2052082	+	GCA_000623735.2	CP007286.2	1968	AHP45777_1		81		pfam06689	zf-C4_ClpX	ClpX C4-type zinc finger. The ClpX heat shock protein of Escherichia coli is a member of the universally conserved Hsp100 family of proteins, and possesses a putative zinc finger motif of the C4 type. This presumed zinc binding domain is found at the N-terminus of the ClpX protein. ClpX is an ATPase which functions both as a substrate specificity component of the ClpXP protease and as a molecular…	Salmonella_enterica_sub_enterica_serovar_Enteritidis_SA19981522
AU63_11400	2052158..2052409	-	GCA_000623735.2	CP007286.2	1969	AHP45778_1		81		pfam13991	BssS	BssS protein family. The BssS protein family is a group of proteins that are involved in regulation of biofilm formation. Proteins in this family are approximately 80 amino acids in length.	Salmonella_enterica_sub_enterica_serovar_Enteritidis_SA19981522
AU63_11410	2052979..2053896	+	GCA_000623735.2	CP007286.2	1970	AHP45780_1		82		pfam04381	RdgC	Putative exonuclease, RdgC. Members of the RdgC family may have exonuclease activity. RdgC is required for efficient pilin variation in Neisseria gonorrhoeae, suggesting that it may be involved in recombination reactions. In Escherichia coli, RdgC is required for growth in recombination-deficient exonuclease-depleted strains. Under these conditions, RdgC may act as an exonuclease to remove collap…	Salmonella_enterica_sub_enterica_serovar_Enteritidis_SA19981522
AU63_11415	2053991..2054530	+	GCA_000623735.2	CP007286.2	1971	AHP45781_1		158		COG1896	YfbR	5'-deoxynucleotidase YfbR and related HD superfamily hydrolases [Nucleotide transport and metabolism, General function prediction only].	Salmonella_enterica_sub_enterica_serovar_Enteritidis_SA19981522
AU63_11420	2054601..2054831	+	GCA_000623735.2	CP007286.2	1972	AHP45782_1		0					Salmonella_enterica_sub_enterica_serovar_Enteritidis_SA19981522
AU63_11425	2054828..2055343	+	GCA_000623735.2	CP007286.2	1973	AHP45783_1	+	705	CLS_007	pfam03235	DUF262	Protein of unknown function DUF262.	Salmonella_enterica_sub_enterica_serovar_Enteritidis_SA19981522
AU63_11430	2055340..2055699	+	GCA_000623735.2	CP007286.2	1974	AHP45784_1		81		pfam17526	DUF5448	Family of unknown function (DUF5448). This is a family of unknown function found in Gammaproteobacteria.	Salmonella_enterica_sub_enterica_serovar_Enteritidis_SA19981522
AU63_11435	2055971..2056264	+	GCA_000623735.2	CP007286.2	1975	AHP45785_1		0					Salmonella_enterica_sub_enterica_serovar_Enteritidis_SA19981522
AU63_26020	2056261..2057124	+	GCA_000623735.2	CP007286.2	1976	AMJ27898_1		94		pfam04448	DUF551	Protein of unknown function (DUF551). This family represents the carboxy terminus of a protein of unknown function, found in dsDNA viruses with no RNA stage, including bacteriophages lambda and P22, and also in some Escherichia coli prophages.	Salmonella_enterica_sub_enterica_serovar_Enteritidis_SA19981522
AU63_11450	2057121..2057690	+	GCA_000623735.2	CP007286.2	1977	AHP45786_1		154		pfam16473	DUF5051	3' exoribonuclease, RNase T-like. This is a highly divergent 3' exoribonuclease family. The proteins constitute a typical RNase fold, where the active site residues form a magnesium catalytic centre. The protein of the solved structure readily cleaves 3' overhangs in a time-dependent manner. It is similar to DEDD-type RNases and is an unusual ATP-binding protein that binds ATP and dATP. It forms …	Salmonella_enterica_sub_enterica_serovar_Enteritidis_SA19981522
AU63_11455	2057730..2057957	+	GCA_000623735.2	CP007286.2	1978	AHP45787_2		156		pfam13986	DUF4224	Domain of unknown function (DUF4224). This presumed domain is functionally uncharacterized. This domain family is found in bacteria and viruses, and is approximately 50 amino acids in length. The protein is likely to be of phage origin and is found as protein Gp02 in the Xylella phage Xfas53.	Salmonella_enterica_sub_enterica_serovar_Enteritidis_SA19981522
===	AV07_28125	11	GCA_000626095.2	CP007434.2				0					Salmonella_enterica_sub_enterica_serovar_Enteritidis_EC20120200
AV07_11825	2051897..2052082	+	GCA_000626095.2	CP007434.2	1969	AHR06462_1		81		pfam06689	zf-C4_ClpX	ClpX C4-type zinc finger. The ClpX heat shock protein of Escherichia coli is a member of the universally conserved Hsp100 family of proteins, and possesses a putative zinc finger motif of the C4 type. This presumed zinc binding domain is found at the N-terminus of the ClpX protein. ClpX is an ATPase which functions both as a substrate specificity component of the ClpXP protease and as a molecular…	Salmonella_enterica_sub_enterica_serovar_Enteritidis_EC20120200
AV07_11830	2052158..2052409	-	GCA_000626095.2	CP007434.2	1970	AHR06463_1		81		pfam13991	BssS	BssS protein family. The BssS protein family is a group of proteins that are involved in regulation of biofilm formation. Proteins in this family are approximately 80 amino acids in length.	Salmonella_enterica_sub_enterica_serovar_Enteritidis_EC20120200
AV07_11840	2052979..2053896	+	GCA_000626095.2	CP007434.2	1971	AHR06465_1		82		pfam04381	RdgC	Putative exonuclease, RdgC. Members of the RdgC family may have exonuclease activity. RdgC is required for efficient pilin variation in Neisseria gonorrhoeae, suggesting that it may be involved in recombination reactions. In Escherichia coli, RdgC is required for growth in recombination-deficient exonuclease-depleted strains. Under these conditions, RdgC may act as an exonuclease to remove collap…	Salmonella_enterica_sub_enterica_serovar_Enteritidis_EC20120200
AV07_11845	2053991..2054530	+	GCA_000626095.2	CP007434.2	1972	AHR06466_1		158		COG1896	YfbR	5'-deoxynucleotidase YfbR and related HD superfamily hydrolases [Nucleotide transport and metabolism, General function prediction only].	Salmonella_enterica_sub_enterica_serovar_Enteritidis_EC20120200
AV07_11850	2054601..2054831	+	GCA_000626095.2	CP007434.2	1973	AHR06467_1		0					Salmonella_enterica_sub_enterica_serovar_Enteritidis_EC20120200
AV07_28125	2054828..2055343	+	GCA_000626095.2	CP007434.2	1974	AMM61542_1	+	705	CLS_007	pfam03235	DUF262	Protein of unknown function DUF262.	Salmonella_enterica_sub_enterica_serovar_Enteritidis_EC20120200
AV07_11860	2055340..2055699	+	GCA_000626095.2	CP007434.2	1975	AHR06468_1		81		pfam17526	DUF5448	Family of unknown function (DUF5448). This is a family of unknown function found in Gammaproteobacteria.	Salmonella_enterica_sub_enterica_serovar_Enteritidis_EC20120200
AV07_11865	2055971..2056264	+	GCA_000626095.2	CP007434.2	1976	AHR06469_1		0					Salmonella_enterica_sub_enterica_serovar_Enteritidis_EC20120200
AV07_28130	2056261..2057124	+	GCA_000626095.2	CP007434.2	1977	AMM61543_1		94		pfam04448	DUF551	Protein of unknown function (DUF551). This family represents the carboxy terminus of a protein of unknown function, found in dsDNA viruses with no RNA stage, including bacteriophages lambda and P22, and also in some Escherichia coli prophages.	Salmonella_enterica_sub_enterica_serovar_Enteritidis_EC20120200
AV07_11880	2057121..2057690	+	GCA_000626095.2	CP007434.2	1978	AHR06470_1		154		pfam16473	DUF5051	3' exoribonuclease, RNase T-like. This is a highly divergent 3' exoribonuclease family. The proteins constitute a typical RNase fold, where the active site residues form a magnesium catalytic centre. The protein of the solved structure readily cleaves 3' overhangs in a time-dependent manner. It is similar to DEDD-type RNases and is an unusual ATP-binding protein that binds ATP and dATP. It forms …	Salmonella_enterica_sub_enterica_serovar_Enteritidis_EC20120200
AV07_11885	2057730..2057957	+	GCA_000626095.2	CP007434.2	1979	AHR06471_2		156		pfam13986	DUF4224	Domain of unknown function (DUF4224). This presumed domain is functionally uncharacterized. This domain family is found in bacteria and viruses, and is approximately 50 amino acids in length. The protein is likely to be of phage origin and is found as protein Gp02 in the Xylella phage Xfas53.	Salmonella_enterica_sub_enterica_serovar_Enteritidis_EC20120200
===	AV78_11440	11	GCA_000626695.2	CP007360.2				0					Salmonella_enterica_sub_enterica_serovar_Enteritidis_EC20100325
AV78_11410	2051897..2052082	+	GCA_000626695.2	CP007360.2	1967	AHT93512_1		81		pfam06689	zf-C4_ClpX	ClpX C4-type zinc finger. The ClpX heat shock protein of Escherichia coli is a member of the universally conserved Hsp100 family of proteins, and possesses a putative zinc finger motif of the C4 type. This presumed zinc binding domain is found at the N-terminus of the ClpX protein. ClpX is an ATPase which functions both as a substrate specificity component of the ClpXP protease and as a molecular…	Salmonella_enterica_sub_enterica_serovar_Enteritidis_EC20100325
AV78_11415	2052158..2052409	-	GCA_000626695.2	CP007360.2	1968	AHT93513_1		81		pfam13991	BssS	BssS protein family. The BssS protein family is a group of proteins that are involved in regulation of biofilm formation. Proteins in this family are approximately 80 amino acids in length.	Salmonella_enterica_sub_enterica_serovar_Enteritidis_EC20100325
AV78_11425	2052979..2053896	+	GCA_000626695.2	CP007360.2	1969	AHT93515_1		82		pfam04381	RdgC	Putative exonuclease, RdgC. Members of the RdgC family may have exonuclease activity. RdgC is required for efficient pilin variation in Neisseria gonorrhoeae, suggesting that it may be involved in recombination reactions. In Escherichia coli, RdgC is required for growth in recombination-deficient exonuclease-depleted strains. Under these conditions, RdgC may act as an exonuclease to remove collap…	Salmonella_enterica_sub_enterica_serovar_Enteritidis_EC20100325
AV78_11430	2053991..2054530	+	GCA_000626695.2	CP007360.2	1970	AHT93516_1		158		COG1896	YfbR	5'-deoxynucleotidase YfbR and related HD superfamily hydrolases [Nucleotide transport and metabolism, General function prediction only].	Salmonella_enterica_sub_enterica_serovar_Enteritidis_EC20100325
AV78_11435	2054601..2054831	+	GCA_000626695.2	CP007360.2	1971	AHT93517_1		0					Salmonella_enterica_sub_enterica_serovar_Enteritidis_EC20100325
AV78_11440	2054828..2055343	+	GCA_000626695.2	CP007360.2	1972	AHT93518_1	+	705	CLS_007	pfam03235	DUF262	Protein of unknown function DUF262.	Salmonella_enterica_sub_enterica_serovar_Enteritidis_EC20100325
AV78_11445	2055340..2055699	+	GCA_000626695.2	CP007360.2	1973	AHT93519_1		81		pfam17526	DUF5448	Family of unknown function (DUF5448). This is a family of unknown function found in Gammaproteobacteria.	Salmonella_enterica_sub_enterica_serovar_Enteritidis_EC20100325
AV78_11450	2055971..2056264	+	GCA_000626695.2	CP007360.2	1974	AHT93520_1		0					Salmonella_enterica_sub_enterica_serovar_Enteritidis_EC20100325
AV78_26125	2056261..2057124	+	GCA_000626695.2	CP007360.2	1975	AML81332_1		94		pfam04448	DUF551	Protein of unknown function (DUF551). This family represents the carboxy terminus of a protein of unknown function, found in dsDNA viruses with no RNA stage, including bacteriophages lambda and P22, and also in some Escherichia coli prophages.	Salmonella_enterica_sub_enterica_serovar_Enteritidis_EC20100325
AV78_11465	2057121..2057690	+	GCA_000626695.2	CP007360.2	1976	AHT93521_1		154		pfam16473	DUF5051	3' exoribonuclease, RNase T-like. This is a highly divergent 3' exoribonuclease family. The proteins constitute a typical RNase fold, where the active site residues form a magnesium catalytic centre. The protein of the solved structure readily cleaves 3' overhangs in a time-dependent manner. It is similar to DEDD-type RNases and is an unusual ATP-binding protein that binds ATP and dATP. It forms …	Salmonella_enterica_sub_enterica_serovar_Enteritidis_EC20100325
AV78_11470	2057730..2057957	+	GCA_000626695.2	CP007360.2	1977	AHT93522_2		156		pfam13986	DUF4224	Domain of unknown function (DUF4224). This presumed domain is functionally uncharacterized. This domain family is found in bacteria and viruses, and is approximately 50 amino acids in length. The protein is likely to be of phage origin and is found as protein Gp02 in the Xylella phage Xfas53.	Salmonella_enterica_sub_enterica_serovar_Enteritidis_EC20100325
===	AW83_10560	11	GCA_000940935.2	CP007216.2				0					Salmonella_enterica_sub_enterica_serovar_Newport_USDA-ARS-USMARC-1927
AW83_10640	3570776..3571654	-	GCA_000940935.2	CP007216.2	3468	AJQ68388_2		1		COG0179	MhpD	2-keto-4-pentenoate hydratase/2-oxohepta-3-ene-1,7-dioic acid hydratase (catechol pathway) [Secondary metabolites biosynthesis, transport and catabolism].	Salmonella_enterica_sub_enterica_serovar_Newport_USDA-ARS-USMARC-1927
AW83_10630	3571669..3572295	-	GCA_000940935.2	CP007216.2	3469	AJQ68387_2		1		COG0066	LeuD	3-isopropylmalate dehydratase small subunit [Amino acid transport and metabolism].	Salmonella_enterica_sub_enterica_serovar_Newport_USDA-ARS-USMARC-1927
AW83_10620	3572297..3573718	-	GCA_000940935.2	CP007216.2	3470	AJQ68386_1		2		pfam00330	Aconitase	Aconitase family (aconitate hydratase).	Salmonella_enterica_sub_enterica_serovar_Newport_USDA-ARS-USMARC-1927
AW83_10610	3573850..3575088	-	GCA_000940935.2	CP007216.2	3471	AJQ68385_2		2		cd17324	MFS_NepI_like	Purine ribonucleoside efflux pump NepI and similar transporters of the Major Facilitator Superfamily. This family is composed of purine efflux pumps such as Escherichia coli NepI and Bacillus subtilis PbuE, sugar efflux transporters such as Corynebacterium glutamicum arabinose efflux permease, multidrug resistance (MDR) transporters such as Streptomyces lividans chloramphenicol resistance protein…	Salmonella_enterica_sub_enterica_serovar_Newport_USDA-ARS-USMARC-1927
AW83_10600	3575430..3575753	-	GCA_000940935.2	CP007216.2	3472	AJQ68384_2		1		pfam08986	DUF1889	Domain of unknown function (DUF1889). This domain is found in a set of hypothetical bacterial proteins.	Salmonella_enterica_sub_enterica_serovar_Newport_USDA-ARS-USMARC-1927
AW83_10560	3577879..3579435	-	GCA_000940935.2	CP007216.2	3473	AJQ68380_2	+	705	CLS_014	pfam03235	DUF262	Protein of unknown function DUF262.	Salmonella_enterica_sub_enterica_serovar_Newport_USDA-ARS-USMARC-1927
AW83_48050	3579947..3580219	-	GCA_000940935.2	CP007216.2	3474	AWH56237_1		43		pfam04606	Ogr_Delta	Ogr/Delta-like zinc finger. This is a viral family of phage zinc-binding transcriptional activators, which also contains cryptic members in some bacterial genomes. The P4 phage delta protein contains two such domains attached covalently, while the P2 phage Ogr proteins possess one domain but function as dimers. All the members of this family have the following consensus sequence: C-X(2)-C-X(3)-A-…	Salmonella_enterica_sub_enterica_serovar_Newport_USDA-ARS-USMARC-1927
AW83_10540	3580502..3583189	-	GCA_000940935.2	CP007216.2	3475	AJQ68378_1		8		COG4643	COG4643	Uncharacterized domain associated with phage/plasmid primase [Mobilome: prophages, transposons].	Salmonella_enterica_sub_enterica_serovar_Newport_USDA-ARS-USMARC-1927
AW83_10530	3583186..3583596	-	GCA_000940935.2	CP007216.2	3476	AJQ68377_2		0					Salmonella_enterica_sub_enterica_serovar_Newport_USDA-ARS-USMARC-1927
AW83_10520	3583589..3583825	-	GCA_000940935.2	CP007216.2	3477	AJQ68376_1		0					Salmonella_enterica_sub_enterica_serovar_Newport_USDA-ARS-USMARC-1927
AW83_10510	3583822..3584412	-	GCA_000940935.2	CP007216.2	3478	AJQ68375_2		15		pfam10554	Phage_ASH	Ash protein family. This family was identified by Iyer and colleagues. It includes the Ash protein from bacteriophage P4.	Salmonella_enterica_sub_enterica_serovar_Newport_USDA-ARS-USMARC-1927
===	AX02_28050	11	GCA_000941015.2	CP007235.2				0					Salmonella_enterica_sub_enterica_serovar_Typhimurium_USDA-ARS-USMARC-1899
AX02_50180	2847712..2847897	-	GCA_000941015.2	CP007235.2	2734	AQT30845_1		0					Salmonella_enterica_sub_enterica_serovar_Typhimurium_USDA-ARS-USMARC-1899
AX02_28020	2847995..2848366	+	GCA_000941015.2	CP007235.2	2735	AJQ79073_1		0					Salmonella_enterica_sub_enterica_serovar_Typhimurium_USDA-ARS-USMARC-1899
AX02_28030	2848424..2849251	+	GCA_000941015.2	CP007235.2	2736	AJQ79074_1		71		pfam10065	DUF2303	Uncharacterized conserved protein (DUF2303). Members of this family of hypothetical bacterial proteins have no known function.	Salmonella_enterica_sub_enterica_serovar_Typhimurium_USDA-ARS-USMARC-1899
AX02_28040	2849388..2849927	+	GCA_000941015.2	CP007235.2	2737	AJQ79075_1		158		COG1896	YfbR	5'-deoxynucleotidase YfbR and related HD superfamily hydrolases [Nucleotide transport and metabolism, General function prediction only].	Salmonella_enterica_sub_enterica_serovar_Typhimurium_USDA-ARS-USMARC-1899
AX02_48700	2849998..2850228	+	GCA_000941015.2	CP007235.2	2738	ANZ93662_1		0					Salmonella_enterica_sub_enterica_serovar_Typhimurium_USDA-ARS-USMARC-1899
AX02_28050	2850225..2850740	+	GCA_000941015.2	CP007235.2	2739	AJQ79076_1	+	705	CLS_007	pfam03235	DUF262	Protein of unknown function DUF262.	Salmonella_enterica_sub_enterica_serovar_Typhimurium_USDA-ARS-USMARC-1899
AX02_28060	2850737..2851354	+	GCA_000941015.2	CP007235.2	2740	AJQ79077_1		80		pfam13935	Ead_Ea22	Ead/Ea22-like protein. This family contains phage proteins and bacterial proteins that are likely to represent integrated phage proteins. This family includes the Lambda phage Ea22 early protein as well as the Bacteriophage P22 Ead protein.	Salmonella_enterica_sub_enterica_serovar_Typhimurium_USDA-ARS-USMARC-1899
AX02_28070	2851351..2852184	+	GCA_000941015.2	CP007235.2	2741	AJQ79078_1		0					Salmonella_enterica_sub_enterica_serovar_Typhimurium_USDA-ARS-USMARC-1899
AX02_28080	2852188..2852757	+	GCA_000941015.2	CP007235.2	2742	AJQ79079_1		154		pfam16473	DUF5051	3' exoribonuclease, RNase T-like. This is a highly divergent 3' exoribonuclease family. The proteins constitute a typical RNase fold, where the active site residues form a magnesium catalytic centre. The protein of the solved structure readily cleaves 3' overhangs in a time-dependent manner. It is similar to DEDD-type RNases and is an unusual ATP-binding protein that binds ATP and dATP. It forms …	Salmonella_enterica_sub_enterica_serovar_Typhimurium_USDA-ARS-USMARC-1899
AX02_48705	2852797..2853024	+	GCA_000941015.2	CP007235.2	2743	ANZ93733_1		156		pfam13986	DUF4224	Domain of unknown function (DUF4224). This presumed domain is functionally uncharacterized. This domain family is found in bacteria and viruses, and is approximately 50 amino acids in length. The protein is likely to be of phage origin and is found as protein Gp02 in the Xylella phage Xfas53.	Salmonella_enterica_sub_enterica_serovar_Typhimurium_USDA-ARS-USMARC-1899
AX02_28090	2853026..2854015	+	GCA_000941015.2	CP007235.2	2744	AJQ79080_1		143		COG0582	XerC	Integrase [Replication, recombination and repair, Mobilome: prophages, transposons].	Salmonella_enterica_sub_enterica_serovar_Typhimurium_USDA-ARS-USMARC-1899
===	NCTC1_04745	11	GCA_000953035.1	LM651928.1				0					Shigella_flexneri
NCTC1_04739	4453087..4453407	+	GCA_000953035.1	LM651928.1	4492	CDX09793_1		1		COG3586	COG3586	Predicted transport protein [Function unknown].	Shigella_flexneri
NCTC1_04741	4454016..4455677	-	GCA_000953035.1	LM651928.1	4493	CDX09794_1		335		COG0732	HsdS	Restriction endonuclease S subunit [Defense mechanisms].	Shigella_flexneri
NCTC1_04742	4455677..4457146	-	GCA_000953035.1	LM651928.1	4494	CDX09795_1		1105		COG0286	HsdM	Type I restriction-modification system, DNA methylase subunit [Defense mechanisms].	Shigella_flexneri
NCTC1_04743	4457213..4459645	-	GCA_000953035.1	LM651928.1	4495	CDX09796_1		570		COG4096	HsdR	Type I site-specific restriction endonuclease, part of a restriction-modification system [Defense mechanisms].	Shigella_flexneri
NCTC1_04744	4460136..4460639	+	GCA_000953035.1	LM651928.1	4496	CDX09797_1		6		pfam03400	DDE_Tnp_IS1	IS1 transposase. Transposase proteins are necessary for efficient DNA transposition. This family represents bacterial IS1 transposases.	Shigella_flexneri
NCTC1_04745	4460760..4461416	+	GCA_000953035.1	LM651928.1	4497	CDX09798_1	+	3296	CLS_005	COG1479	COG1479	Uncharacterized conserved protein, contains ParB-like and HNH nuclease domains [Function unknown].	Shigella_flexneri
NCTC1_04746	4461485..4462441	-	GCA_000953035.1	LM651928.1	4498	CDX09799_1		414		COG0523	YejR	GTPase, G3E family [General function prediction only].	Shigella_flexneri
NCTC1_04747	4462452..4462655	-	GCA_000953035.1	LM651928.1	4499	CDX09800_1		393		COG2879	YbdD	Uncharacterized short protein YbdD, DUF466 family [Function unknown].	Shigella_flexneri
NCTC1_04748	4462705..4464855	-	GCA_000953035.1	LM651928.1	4500	CDX09801_1		378		COG1966	CstA	Carbon starvation protein CstA [Signal transduction mechanisms].	Shigella_flexneri
NCTC1_04749	4465248..4465760	-	GCA_000953035.1	LM651928.1	4501	CDX09802_1		46		COG1853	RutF	NADH-FMN oxidoreductase RutF, flavin reductase (DIM6/NTAB) family [Energy production and conversion].	Shigella_flexneri
NCTC1_04750	4465778..4466830	-	GCA_000953035.1	LM651928.1	4502	CDX09803_1		30		COG2368	YoaI	Aromatic ring hydroxylase [Secondary metabolites biosynthesis, transport and catabolism].	Shigella_flexneri
===	AW70_36820	11	GCA_000973665.2	CP007540.2				0					Salmonella_enterica_sub_enterica_serovar_Montevideo_CDC_86-0391
AW70_36770	3823852..3824820	-	GCA_000973665.2	CP007540.2	3663	AKD14238_1		0					Salmonella_enterica_sub_enterica_serovar_Montevideo_CDC_86-0391
AW70_36780	3824962..3827385	+	GCA_000973665.2	CP007540.2	3664	AKD14239_1		570		COG4096	HsdR	Type I site-specific restriction endonuclease, part of a restriction-modification system [Defense mechanisms].	Salmonella_enterica_sub_enterica_serovar_Montevideo_CDC_86-0391
AW70_36790	3827460..3828929	+	GCA_000973665.2	CP007540.2	3665	AKD14240_2		1105		COG0286	HsdM	Type I restriction-modification system, DNA methylase subunit [Defense mechanisms].	Salmonella_enterica_sub_enterica_serovar_Montevideo_CDC_86-0391
AW70_36800	3828929..3830698	+	GCA_000973665.2	CP007540.2	3666	AKD14241_1		32		cd17249	RMtype1_S_EcoR124I-TRD2-CR2_like	Type I restriction-modification system specificity (S) subunit Target Recognition Domain-ConseRved domain (TRD-CR), similar to S.EcoR124I TRD2-CR2, S.Eco540I TRD2-CR2, S.Eco540AI TRD2-CR2, and S.Eco540ANI TRD2-CR2. Escherichia coli (R124) S subunit (S.EcoR124I), E. coli ST540 S subunit (S.Eco540I), E. coli ST540A S subunit (S.Eco540AI), and Escherichia coli ST540AN S subunit (S.Eco540ANI) recogni…	Salmonella_enterica_sub_enterica_serovar_Montevideo_CDC_86-0391
AW70_36810	3830915..3831235	+	GCA_000973665.2	CP007540.2	3667	AKD14242_1		694		pfam08845	SymE_toxin	Toxin SymE, type I toxin-antitoxin system. SymE (SOS-induced yjiW gene with similarity to MazE ) is an SOS-induced toxin. It inhibits cell growth, decreases protein synthesis and increases RNA degradation. It may play a role in the recycling of RNAs damaged under SOS response-inducing conditions. It is predicted to have an AbrB fold, similar to that of the antitoxin MazE. Its translation is repre…	Salmonella_enterica_sub_enterica_serovar_Montevideo_CDC_86-0391
AW70_36820	3831280..3833133	-	GCA_000973665.2	CP007540.2	3668	AKD14243_1	+	3296	CLS_008	COG1479	COG1479	Uncharacterized conserved protein, contains ParB-like and HNH nuclease domains [Function unknown].	Salmonella_enterica_sub_enterica_serovar_Montevideo_CDC_86-0391
AW70_36830	3833269..3834195	+	GCA_000973665.2	CP007540.2	3669	AKD14244_1		130		cd22341	NucS-like	Mismatch restriction endonuclease NucS and similar nucleases. Archaeal mismatch restriction endonuclease NucS and its ortholog EndoMS specifically cleave dsDNA containing mismatched bases. They belong to a superfamily of PDDEXK nucleases including very short patch repair (Vsr) endonucleases, archaeal Holliday junction resolvases, MutH methyl-directed DNA mismatch-repair endonucleases, and catalyt…	Salmonella_enterica_sub_enterica_serovar_Montevideo_CDC_86-0391
AW70_36840	3834272..3834436	-	GCA_000973665.2	CP007540.2	3670	AKD14245_2		567		COG5457	YjiS	Uncharacterized conserved protein YjiS, DUF1127 family [Function unknown].	Salmonella_enterica_sub_enterica_serovar_Montevideo_CDC_86-0391
AW70_45080	3834403..3834546	+	GCA_000973665.2	CP007540.2	3671	ARI68030_1		0					Salmonella_enterica_sub_enterica_serovar_Montevideo_CDC_86-0391
AW70_36850	3834642..3836012	-	GCA_000973665.2	CP007540.2	3672	AKD14246_1		122		cd07100	ALDH_SSADH1_GabD1	Mycobacterium tuberculosis succinate-semialdehyde dehydrogenase 1-like. Succinate-semialdehyde dehydrogenase 1 (SSADH1, GabD1, EC=1.2.1.16) catalyzes the NADP(+)-dependent oxidation of succinate semialdehyde (SSA) to succinate. SSADH activity in Mycobacterium tuberculosis (Mtb) is encoded by both gabD1 (Rv0234c) and gabD2 (Rv1731). The Mtb GabD1 SSADH1 reportedly is an enzyme of the gamma-aminobu…	Salmonella_enterica_sub_enterica_serovar_Montevideo_CDC_86-0391
AW70_36870	3836193..3837146	-	GCA_000973665.2	CP007540.2	3673	AKD14248_1		611		COG5464	YadD	Predicted transposase YdaD [Replication, recombination and repair].	Salmonella_enterica_sub_enterica_serovar_Montevideo_CDC_86-0391
===	AL479_05235	11	GCA_001559075.2	CP014015.2				0					Citrobacter_amalonaticus_FDAARGOS_122
AL479_05210	1151738..1152736	+	GCA_001559075.2	CP014015.2	1032	AMG91920_1		3		cd06579	TM_PBP1_transp_AraH_like	Transmembrane subunit (TM) of Escherichia coli AraH and related proteins. E. coli AraH is the TM of a Periplasmic Binding Protein (PBP)-dependent ATP-Binding Cassette (ABC) transporter involved in the uptake of the monosaccharide arabinose. This group also contains E. coli RbsC, AlsC, and MglC, which are TMs of other monosaccharide transporters, the ribose transporter, the D-allose transporter an…	Citrobacter_amalonaticus_FDAARGOS_122
AL479_05215	1152763..1153785	+	GCA_001559075.2	CP014015.2	1033	AMG91921_1		2		cd20003	PBP1_LsrB_Quorum_Sensing	ligand-binding protein LsrB of ABC transporter periplasmic binding protein. Periplasmic binding domain of autoinducer-2 (AI-2) receptor LsrB from Salmonella typhimurium and its close homologs from other bacteria. The members of this group are homologous to a family of periplasmic pentose/hexose sugar-binding proteins that function as the primary receptors for chemotaxis and transporters of many s…	Citrobacter_amalonaticus_FDAARGOS_122
AL479_05220	1153814..1154689	+	GCA_001559075.2	CP014015.2	1034	AMG91922_1		2		COG1830	FbaB	Fructose-bisphosphate aldolase class Ia, DhnA family [Carbohydrate transport and metabolism].	Citrobacter_amalonaticus_FDAARGOS_122
AL479_05225	1154738..1155028	+	GCA_001559075.2	CP014015.2	1035	AMG95136_1		4		COG1359	YgiN	Quinol monooxygenase YgiN [Energy production and conversion].	Citrobacter_amalonaticus_FDAARGOS_122
AL479_05230	1155040..1155786	+	GCA_001559075.2	CP014015.2	1036	AMG91923_1		2		COG0036	Rpe	Pentose-5-phosphate-3-epimerase [Carbohydrate transport and metabolism].	Citrobacter_amalonaticus_FDAARGOS_122
AL479_05235	1156167..1158083	+	GCA_001559075.2	CP014015.2	1037	AMG91924_1	+	3296	CLS_015	COG1479	COG1479	Uncharacterized conserved protein, contains ParB-like and HNH nuclease domains [Function unknown].	Citrobacter_amalonaticus_FDAARGOS_122
AL479_05240	1158086..1159237	+	GCA_001559075.2	CP014015.2	1038	AMG91925_1		75		COG4938	COG4938	Predicted ATPase [General function prediction only].	Citrobacter_amalonaticus_FDAARGOS_122
AL479_05245	1159247..1160122	+	GCA_001559075.2	CP014015.2	1039	AMG91926_1		0					Citrobacter_amalonaticus_FDAARGOS_122
AL479_05250	1160178..1160426	+	GCA_001559075.2	CP014015.2	1040	AMG91927_1		0					Citrobacter_amalonaticus_FDAARGOS_122
AL479_22880	1160856..1161149	-	GCA_001559075.2	CP014015.2	1041	AVI00382_1		0					Citrobacter_amalonaticus_FDAARGOS_122
AL479_22885	1162717..1163880	+	GCA_001559075.2	CP014015.2	1042	AVI00383_1		4		cd03487	RT_Bac_retron_II	RT_Bac_retron_II: Reverse transcriptases (RTs) in bacterial retrotransposons or retrons. The polymerase reaction of this enzyme leads to the production of a unique RNA-DNA complex called msDNA (multicopy single-stranded (ss)DNA) in which a small ssDNA branches out from a small ssRNA molecule via a 2'-5'phosphodiester linkage. Bacterial retron RTs produce cDNA corresponding to only a small portion…	Citrobacter_amalonaticus_FDAARGOS_122
===	A8V30_28740	18	GCA_001651925.2	CP015846.1				0					Escherichia_coli_O157_H7_FRIK2069
A8V30_28715	5575866..5577137	-	GCA_001651925.2	CP015846.1	5569	ANG83015_1		515		COG2733	YjiN	Uncharacterized membrane-anchored protein YjiN, DUF445 family [Function unknown].	Escherichia_coli_O157_H7_FRIK2069
A8V30_28720	5577178..5578410	-	GCA_001651925.2	CP015846.1	5570	ANG83016_1		402		cd06174	MFS	Major Facilitator Superfamily. The Major Facilitator Superfamily (MFS) is a large and diverse group of secondary transporters that includes uniporters, symporters, and antiporters. MFS proteins facilitate the transport across cytoplasmic or internal membranes of a variety of substrates including ions, sugar phosphates, drugs, neurotransmitters, nucleosides, amino acids, and peptides. They do so u…	Escherichia_coli_O157_H7_FRIK2069
A8V30_28730	5580077..5581489	-	GCA_001651925.2	CP015846.1	5571	ANG83017_1		398		COG1167	ARO8	DNA-binding transcriptional regulator, MocR family, contains an aminotransferase domain [Transcription, Amino acid transport and metabolism].	Escherichia_coli_O157_H7_FRIK2069
A8V30_32135	5581414..5581596	+	GCA_001651925.2	CP015846.1	5572	AST49187_1		0					Escherichia_coli_O157_H7_FRIK2069
A8V30_28735	5581666..5581830	+	GCA_001651925.2	CP015846.1	5573	ANG83018_1		567		COG5457	YjiS	Uncharacterized conserved protein YjiS, DUF1127 family [Function unknown].	Escherichia_coli_O157_H7_FRIK2069
A8V30_28740	5581927..5582808	+	GCA_001651925.2	CP015846.1	5574	ANG83019_1	+	3296	CLS_001	COG1479	COG1479	Uncharacterized conserved protein, contains ParB-like and HNH nuclease domains [Function unknown].	Escherichia_coli_O157_H7_FRIK2069
A8V30_32140	5582856..5584019	+	GCA_001651925.2	CP015846.1	5575	AST49188_1	+	3296	CLS_001	COG1479	COG1479	Uncharacterized conserved protein, contains ParB-like and HNH nuclease domains [Function unknown].	Escherichia_coli_O157_H7_FRIK2069
A8V30_28750	5584066..5584407	-	GCA_001651925.2	CP015846.1	5576	ANG83020_1		694		pfam08845	SymE_toxin	Toxin SymE, type I toxin-antitoxin system. SymE (SOS-induced yjiW gene with similarity to MazE ) is an SOS-induced toxin. It inhibits cell growth, decreases protein synthesis and increases RNA degradation. It may play a role in the recycling of RNAs damaged under SOS response-inducing conditions. It is predicted to have an AbrB fold, similar to that of the antitoxin MazE. Its translation is repre…	Escherichia_coli_O157_H7_FRIK2069
A8V30_28755	5584628..5586382	-	GCA_001651925.2	CP015846.1	5577	ANG83021_1		335		COG0732	HsdS	Restriction endonuclease S subunit [Defense mechanisms].	Escherichia_coli_O157_H7_FRIK2069
A8V30_28760	5586382..5587851	-	GCA_001651925.2	CP015846.1	5578	ANG83022_1		1105		COG0286	HsdM	Type I restriction-modification system, DNA methylase subunit [Defense mechanisms].	Escherichia_coli_O157_H7_FRIK2069
A8V30_28765	5587918..5590350	-	GCA_001651925.2	CP015846.1	5579	ANG83023_1		570		COG4096	HsdR	Type I site-specific restriction endonuclease, part of a restriction-modification system [Defense mechanisms].	Escherichia_coli_O157_H7_FRIK2069
A8V30_28770	5590628..5590912	+	GCA_001651925.2	CP015846.1	5580	ANG83024_1	+	3296	CLS_005	COG1479	COG1479	Uncharacterized conserved protein, contains ParB-like and HNH nuclease domains [Function unknown].	Escherichia_coli_O157_H7_FRIK2069
A8V30_28775	5590921..5592279	+	GCA_001651925.2	CP015846.1	5581	ANG83025_1	+	3296	CLS_005	COG1479	COG1479	Uncharacterized conserved protein, contains ParB-like and HNH nuclease domains [Function unknown].	Escherichia_coli_O157_H7_FRIK2069
A8V30_28780	5592348..5593304	-	GCA_001651925.2	CP015846.1	5582	ANG83026_1		414		COG0523	YejR	GTPase, G3E family [General function prediction only].	Escherichia_coli_O157_H7_FRIK2069
A8V30_28785	5593315..5593518	-	GCA_001651925.2	CP015846.1	5583	ANG83027_1		393		COG2879	YbdD	Uncharacterized short protein YbdD, DUF466 family [Function unknown].	Escherichia_coli_O157_H7_FRIK2069
A8V30_28790	5593568..5595718	-	GCA_001651925.2	CP015846.1	5584	ANG83028_1		378		COG1966	CstA	Carbon starvation protein CstA [Signal transduction mechanisms].	Escherichia_coli_O157_H7_FRIK2069
A8V30_28795	5595763..5595918	-	GCA_001651925.2	CP015846.1	5585	ANG83347_1		0					Escherichia_coli_O157_H7_FRIK2069
A8V30_28800	5596011..5596553	-	GCA_001651925.2	CP015846.1	5586	ANG83029_1		0					Escherichia_coli_O157_H7_FRIK2069
===	CEP91_01650	11	GCA_002209205.2	CP022069.2				0					Salmonella_enterica_sub_enterica_serovar_Hadar_FDAARGOS_313
CEP91_01625	303056..304009	+	GCA_002209205.2	CP022069.2	278	ASE72129_1		611		COG5464	YadD	Predicted transposase YdaD [Replication, recombination and repair].	Salmonella_enterica_sub_enterica_serovar_Hadar_FDAARGOS_313
CEP91_01630	304190..305560	+	GCA_002209205.2	CP022069.2	279	ASE72130_1		122		cd07100	ALDH_SSADH1_GabD1	Mycobacterium tuberculosis succinate-semialdehyde dehydrogenase 1-like. Succinate-semialdehyde dehydrogenase 1 (SSADH1, GabD1, EC=1.2.1.16) catalyzes the NADP(+)-dependent oxidation of succinate semialdehyde (SSA) to succinate. SSADH activity in Mycobacterium tuberculosis (Mtb) is encoded by both gabD1 (Rv0234c) and gabD2 (Rv1731). The Mtb GabD1 SSADH1 reportedly is an enzyme of the gamma-aminobu…	Salmonella_enterica_sub_enterica_serovar_Hadar_FDAARGOS_313
CEP91_01635	305656..305799	-	GCA_002209205.2	CP022069.2	280	ASE72131_1		0					Salmonella_enterica_sub_enterica_serovar_Hadar_FDAARGOS_313
CEP91_01640	305766..305930	+	GCA_002209205.2	CP022069.2	281	ASE72132_1		567		COG5457	YjiS	Uncharacterized conserved protein YjiS, DUF1127 family [Function unknown].	Salmonella_enterica_sub_enterica_serovar_Hadar_FDAARGOS_313
CEP91_01645	306007..306927	-	GCA_002209205.2	CP022069.2	282	ASE72133_1		130		cd22341	NucS-like	Mismatch restriction endonuclease NucS and similar nucleases. Archaeal mismatch restriction endonuclease NucS and its ortholog EndoMS specifically cleave dsDNA containing mismatched bases. They belong to a superfamily of PDDEXK nucleases including very short patch repair (Vsr) endonucleases, archaeal Holliday junction resolvases, MutH methyl-directed DNA mismatch-repair endonucleases, and catalyt…	Salmonella_enterica_sub_enterica_serovar_Hadar_FDAARGOS_313
CEP91_01650	307063..308916	+	GCA_002209205.2	CP022069.2	283	ASE72134_1	+	3296	CLS_008	COG1479	COG1479	Uncharacterized conserved protein, contains ParB-like and HNH nuclease domains [Function unknown].	Salmonella_enterica_sub_enterica_serovar_Hadar_FDAARGOS_313
CEP91_01655	308961..309281	-	GCA_002209205.2	CP022069.2	284	ASE72135_1		694		pfam08845	SymE_toxin	Toxin SymE, type I toxin-antitoxin system. SymE (SOS-induced yjiW gene with similarity to MazE ) is an SOS-induced toxin. It inhibits cell growth, decreases protein synthesis and increases RNA degradation. It may play a role in the recycling of RNAs damaged under SOS response-inducing conditions. It is predicted to have an AbrB fold, similar to that of the antitoxin MazE. Its translation is repre…	Salmonella_enterica_sub_enterica_serovar_Hadar_FDAARGOS_313
CEP91_01660	309498..311243	-	GCA_002209205.2	CP022069.2	285	ASE72136_1		335		COG0732	HsdS	Restriction endonuclease S subunit [Defense mechanisms].	Salmonella_enterica_sub_enterica_serovar_Hadar_FDAARGOS_313
CEP91_01665	311243..312712	-	GCA_002209205.2	CP022069.2	286	ASE72137_1		1105		COG0286	HsdM	Type I restriction-modification system, DNA methylase subunit [Defense mechanisms].	Salmonella_enterica_sub_enterica_serovar_Hadar_FDAARGOS_313
CEP91_01670	312783..315212	-	GCA_002209205.2	CP022069.2	287	ASE72138_1		570		COG4096	HsdR	Type I site-specific restriction endonuclease, part of a restriction-modification system [Defense mechanisms].	Salmonella_enterica_sub_enterica_serovar_Hadar_FDAARGOS_313
CEP91_01675	315354..316322	+	GCA_002209205.2	CP022069.2	288	ASE72139_1		0					Salmonella_enterica_sub_enterica_serovar_Hadar_FDAARGOS_313
===	AKN40_1995	11	GCA_002237285.1	CP012378.1				0					Escherichia_coli_MEM
AKN40_1990	1998889..2000067	+	GCA_002237285.1	CP012378.1	1949	ASO78786_1		10		cd17517	RMtype1_S_EcoKI_StySPI-TRD2-CR2_like	Type I restriction-modification system specificity (S) subunit Target Recognition Domain-ConseRved domain (TRD-CR),similar to Escherichia coli str. K-12 substr. MG1655 S subunit (S.EcoKI) TRD2-CR2, Salmonella enterica subsp. enterica serovar Potsdam S subunit (S.StySPI) TRD2-CR2, and other TRD-CR's. Escherichia coli str. K-12 substr. MG1655 S subunit (S.EcoKI) recognizes 5'... AACNNNNNNGTGC ... 3…	Escherichia_coli_MEM
AKN40_1991	2000064..2000747	+	GCA_002237285.1	CP012378.1	1950	ASO78787_1		420		COG3318	YecA	Uncharacterized conserved protein YecA, UPF0149 family, contains C-terminal Zn-binding SEC-C motif [Function unknown].	Escherichia_coli_MEM
AKN40_1992	2000800..2004084	+	GCA_002237285.1	CP012378.1	1951	ASO78788_1		569		COG0610	COG0610	Type I site-specific restriction-modification system, R (restriction) subunit and related helicases ... [Defense mechanisms].	Escherichia_coli_MEM
AKN40_1993	2004081..2004836	+	GCA_002237285.1	CP012378.1	1952	ASO78789_1		371		pfam01863	DUF45	Protein of unknown function DUF45. This protein has no known function. Members are found in some archaebacteria, as well as Helicobacter pylori. The proteins are 190-240 amino acids long, with the C-terminus being the most conserved region, containing three conserved histidines. This motif is similar to that found in Zinc proteases, suggesting that this family may also be proteases.	Escherichia_coli_MEM
AKN40_1994	2004888..2005397	+	GCA_002237285.1	CP012378.1	1953	ASO78790_1		0					Escherichia_coli_MEM
AKN40_1995	2005455..2007326	+	GCA_002237285.1	CP012378.1	1954	ASO78791_1	+	3296	CLS_009	COG1479	COG1479	Uncharacterized conserved protein, contains ParB-like and HNH nuclease domains [Function unknown].	Escherichia_coli_MEM
AKN40_1996	2007925..2008590	+	GCA_002237285.1	CP012378.1	1955	ASO78792_1		420		COG3318	YecA	Uncharacterized conserved protein YecA, UPF0149 family, contains C-terminal Zn-binding SEC-C motif [Function unknown].	Escherichia_coli_MEM
AKN40_1997	2008641..2009783	-	GCA_002237285.1	CP012378.1	1956	ASO78793_1		149		COG0814	SdaC	Amino acid permease [Amino acid transport and metabolism].	Escherichia_coli_MEM
AKN40_1998	2009791..2009904	+	GCA_002237285.1	CP012378.1	1957	ASO78794_1		0					Escherichia_coli_MEM
AKN40_1999	2010043..2010282	+	GCA_002237285.1	CP012378.1	1958	ASO78795_1		139		pfam10678	DUF2492	Protein of unknown function (DUF2492). This is a bacterial family of uncharacterized proteins.	Escherichia_coli_MEM
AKN40_2000	2010320..2010817	-	GCA_002237285.1	CP012378.1	1959	ASO78796_1		112		COG1528	Ftn	Ferritin [Inorganic ion transport and metabolism].	Escherichia_coli_MEM
===	CEA73_27550	11	GCA_002811335.4	CP025964.2				0					Klebsiella_pneumoniae
CEA73_27575	249344..249667	+	GCA_002811335.4	CP025964.2	254	AUT25353_1		0					Klebsiella_pneumoniae
CEA73_27570	249760..250167	+	GCA_002811335.4	CP025964.2	255	AUT25352_1		0					Klebsiella_pneumoniae
CEA73_27565	250164..250448	+	GCA_002811335.4	CP025964.2	256	AUT25351_1		0					Klebsiella_pneumoniae
CEA73_27560	250938..251150	+	GCA_002811335.4	CP025964.2	257	AUT25350_1		0					Klebsiella_pneumoniae
CEA73_27555	251407..252039	+	GCA_002811335.4	CP025964.2	258	AUT25349_1		0					Klebsiella_pneumoniae
CEA73_27550	252079..252600	+	GCA_002811335.4	CP025964.2	259	AUT25438_1	+	705	CLS_007	pfam03235	DUF262	Protein of unknown function DUF262.	Klebsiella_pneumoniae
CEA73_27545	252693..252980	+	GCA_002811335.4	CP025964.2	260	AUT25348_1		0					Klebsiella_pneumoniae
CEA73_27540	253233..253553	+	GCA_002811335.4	CP025964.2	261	AUT25437_1		0					Klebsiella_pneumoniae
CEA73_27535	253643..254077	+	GCA_002811335.4	CP025964.2	262	AUT25347_1		0					Klebsiella_pneumoniae
CEA73_27530	254163..254795	+	GCA_002811335.4	CP025964.2	263	AUT25346_1		30		COG0421	SpeE	Spermidine synthase [Amino acid transport and metabolism].	Klebsiella_pneumoniae
CEA73_27525	255077..255421	+	GCA_002811335.4	CP025964.2	264	AUT25436_1		0					Klebsiella_pneumoniae
===	C2U52_05220	11	GCA_002903045.1	CP026192.1				0					Enterobacteriaceae_bacterium_ENNIH2
C2U52_05195	683868..684107	+	GCA_002903045.1	CP026192.1	642	AUV05724_1		0					Enterobacteriaceae_bacterium_ENNIH2
C2U52_05200	684185..684568	+	GCA_002903045.1	CP026192.1	643	AUV05725_1		0					Enterobacteriaceae_bacterium_ENNIH2
C2U52_05205	684712..685461	+	GCA_002903045.1	CP026192.1	644	AUV05726_1		83		pfam13099	DUF3944	Domain of unknown function (DUF3944). This short domain is sometimes found N terminal to pfam03981.	Enterobacteriaceae_bacterium_ENNIH2
C2U52_05210	685564..686277	+	GCA_002903045.1	CP026192.1	645	AUV05727_1		168		COG2378	YafY	Predicted DNA-binding transcriptional regulator YafY, contains an HTH and WYL domains [Transcription].	Enterobacteriaceae_bacterium_ENNIH2
C2U52_05215	686336..686647	+	GCA_002903045.1	CP026192.1	646	AUV10433_1		0					Enterobacteriaceae_bacterium_ENNIH2
C2U52_05220	686721..688586	+	GCA_002903045.1	CP026192.1	647	AUV05728_1	+	3296	CLS_002	COG1479	COG1479	Uncharacterized conserved protein, contains ParB-like and HNH nuclease domains [Function unknown].	Enterobacteriaceae_bacterium_ENNIH2
C2U52_05225	688789..690345	+	GCA_002903045.1	CP026192.1	648	AUV05729_1		1105		COG0286	HsdM	Type I restriction-modification system, DNA methylase subunit [Defense mechanisms].	Enterobacteriaceae_bacterium_ENNIH2
C2U52_05230	690342..691550	+	GCA_002903045.1	CP026192.1	649	AUV05730_1		23		cd17291	RMtype1_S_MgeORF438P-TRD-CR_like	Type I restriction-modification system specificity (S) subunit Target Recognition Domain-ConseRved domain (TRD-CR), similar to S.MgeORF438P TRD1-CR1 and TRD2-CR2, and to Escherichia coli G5 S subunit (S.Eco16445ORF5013P ) TRD2-CR2 and Acetobacter pasteurianus IFO 3283-01 S subunit (S2.Apa3283ORF14230P) TRD1-CR1. The recognition sequences of Mycoplasma genitalium G-37 S subunit (S.MgeORF438P), Esc…	Enterobacteriaceae_bacterium_ENNIH2
C2U52_05235	691666..694782	+	GCA_002903045.1	CP026192.1	650	AUV05731_1		569		COG0610	COG0610	Type I site-specific restriction-modification system, R (restriction) subunit and related helicases ... [Defense mechanisms].	Enterobacteriaceae_bacterium_ENNIH2
C2U52_05240	695003..695341	+	GCA_002903045.1	CP026192.1	651	AUV05732_1		0					Enterobacteriaceae_bacterium_ENNIH2
C2U52_05245	695526..696503	-	GCA_002903045.1	CP026192.1	652	AUV05733_1		12		pfam06189	5-nucleotidase	5'-nucleotidase. This family consists of both eukaryotic and prokaryotic 5'-nucleotidase sequences (EC:3.1.3.5).	Enterobacteriaceae_bacterium_ENNIH2
===	C2U51_19650	11	GCA_002903065.1	CP026193.1				0					Enterobacteriaceae_bacterium_ENNIH1
C2U51_19615	3990830..3991162	+	GCA_002903065.1	CP026193.1	3713	AUV03019_1		9		pfam06154	CbeA_antitoxin	CbeA_antitoxin, type IV, cytoskeleton bundling-enhancing factor A. CbeA_antitoxin is a family of cognate antitoxins to the CbtA toxins that act by inhibiting the polymerization of cytoskeletal proteins, see pfam06755. These are classified as a type IV toxin-antitoxin system. The family includes three proteins from E. coli YagB, YeeU and YfjZ, which act not by forming a complex with CbtA but throu…	Enterobacteriaceae_bacterium_ENNIH1
C2U51_19620	3991174..3991368	+	GCA_002903065.1	CP026193.1	3714	AUV03020_1		0					Enterobacteriaceae_bacterium_ENNIH1
C2U51_19625	3991414..3991767	+	GCA_002903065.1	CP026193.1	3715	AUV03021_1		10		pfam06755	CbtA_toxin	CbtA_toxin of type IV toxin-antitoxin system. CbtA is a family of bacterial and archaeal toxins of type IV toxin-antitoxin system. Toxins from such systems in free-living bacteria inhibit cell growth by targeting essential functions of cellular metabolism. In this case the toxin inhibits cell-division leading to changes in morphology and finally lysis, by interacting with two essential cytoskelet…	Enterobacteriaceae_bacterium_ENNIH1
C2U51_19630	3991764..3991961	+	GCA_002903065.1	CP026193.1	3716	AUV03022_1		3		pfam13708	DUF4942	Domain of unknown function (DUF4942). The function of this family is not known.	Enterobacteriaceae_bacterium_ENNIH1
C2U51_19645	3992529..3992840	+	GCA_002903065.1	CP026193.1	3717	AUV03023_1		0					Enterobacteriaceae_bacterium_ENNIH1
C2U51_19650	3992914..3994779	+	GCA_002903065.1	CP026193.1	3718	AUV04291_1	+	3296	CLS_002	COG1479	COG1479	Uncharacterized conserved protein, contains ParB-like and HNH nuclease domains [Function unknown].	Enterobacteriaceae_bacterium_ENNIH1
C2U51_19655	3995306..3995593	+	GCA_002903065.1	CP026193.1	3719	AUV03024_1		0					Enterobacteriaceae_bacterium_ENNIH1
C2U51_19660	3995586..3996706	-	GCA_002903065.1	CP026193.1	3720	AUV03025_1		51		COG2801	Tra5	Transposase InsO and inactivated derivatives [Mobilome: prophages, transposons].	Enterobacteriaceae_bacterium_ENNIH1
C2U51_19665	3997346..3998302	+	GCA_002903065.1	CP026193.1	3721	AUV03026_1		19		COG2215	RcnA	ABC-type nickel/cobalt efflux system, permease component RcnA [Inorganic ion transport and metabolism].	Enterobacteriaceae_bacterium_ENNIH1
C2U51_19670	3998337..3999839	-	GCA_002903065.1	CP026193.1	3722	AUV03027_1		1		pfam00083	Sugar_tr	Sugar (and other) transporter.	Enterobacteriaceae_bacterium_ENNIH1
C2U51_19675	4000522..4001520	+	GCA_002903065.1	CP026193.1	3723	AUV03028_1		1		pfam03812	KdgT	2-keto-3-deoxygluconate permease.	Enterobacteriaceae_bacterium_ENNIH1
===	C2U51_23230	12	GCA_002903065.1	CP026193.1				0					Enterobacteriaceae_bacterium_ENNIH1
C2U51_23185	4718637..4719757	+	GCA_002903065.1	CP026193.1	4373	AUV03650_1		51		COG2801	Tra5	Transposase InsO and inactivated derivatives [Mobilome: prophages, transposons].	Enterobacteriaceae_bacterium_ENNIH1
C2U51_23195	4720145..4720348	-	GCA_002903065.1	CP026193.1	4374	AUV03651_1		0					Enterobacteriaceae_bacterium_ENNIH1
C2U51_23200	4720371..4722005	-	GCA_002903065.1	CP026193.1	4375	AUV04320_1		8		COG1112	DNA2	Superfamily I DNA and/or RNA helicase [Replication, recombination and repair].	Enterobacteriaceae_bacterium_ENNIH1
C2U51_23215	4725078..4726154	+	GCA_002903065.1	CP026193.1	4376	AUV03652_1		30		pfam01548	DEDD_Tnp_IS110	Transposase. Transposase proteins are necessary for efficient DNA transposition. This family includes an amino-terminal region of the pilin gene inverting protein (PIVML) and of members of the IS111A/IS1328/IS1533 family of transposases. The C-terminus is represented by family pfam02371.	Enterobacteriaceae_bacterium_ENNIH1
C2U51_23225	4726429..4728732	-	GCA_002903065.1	CP026193.1	4377	AUV03653_1		157		pfam13195	DUF4011	Protein of unknown function (DUF4011). This family of proteins is found in archaea and bacteria. Many members are annotated as being putative DNA helicase-related proteins.	Enterobacteriaceae_bacterium_ENNIH1
C2U51_23230	4728919..4730961	-	GCA_002903065.1	CP026193.1	4378	AUV03654_1	+	3296	CLS_003	COG1479	COG1479	Uncharacterized conserved protein, contains ParB-like and HNH nuclease domains [Function unknown].	Enterobacteriaceae_bacterium_ENNIH1
C2U51_23235	4730954..4732405	-	GCA_002903065.1	CP026193.1	4379	AUV03655_1	+	3296	CLS_004	COG1479	COG1479	Uncharacterized conserved protein, contains ParB-like and HNH nuclease domains [Function unknown].	Enterobacteriaceae_bacterium_ENNIH1
C2U51_23245	4732789..4734051	-	GCA_002903065.1	CP026193.1	4380	AUV03656_1		2		pfam13701	DDE_Tnp_1_4	Transposase DDE domain group 1. Transposase proteins are necessary for efficient DNA transposition. This domain is a member of the DDE superfamily, which contain three carboxylate residues that are believed to be responsible for coordinating metal ions needed for catalysis.	Enterobacteriaceae_bacterium_ENNIH1
C2U51_23255	4736152..4738446	+	GCA_002903065.1	CP026193.1	4381	AUV03657_1		1		pfam03170	BcsB	Bacterial cellulose synthase subunit. This family includes bacterial proteins involved in cellulose synthesis. Cellulose synthesis has been identified in several bacteria. In Agrobacterium tumefaciens, for instance, cellulose has a pathogenic role: it allows the bacteria to bind tightly to their host plant cells. While several enzymatic steps are involved in cellulose synthesis, potentially the o…	Enterobacteriaceae_bacterium_ENNIH1
C2U51_23260	4738460..4742461	+	GCA_002903065.1	CP026193.1	4382	AUV03658_1		2		COG4783	YfgC	Putative Zn-dependent protease, contains TPR repeats [General function prediction only].	Enterobacteriaceae_bacterium_ENNIH1
C2U51_23265	4742461..4742940	+	GCA_002903065.1	CP026193.1	4383	AUV03659_1		2		pfam03500	Cellsynth_D	Cellulose synthase subunit D.	Enterobacteriaceae_bacterium_ENNIH1
C2U51_23270	4742949..4743947	+	GCA_002903065.1	CP026193.1	4384	AUV03660_1		2		pfam01270	Glyco_hydro_8	Glycosyl hydrolases family 8.	Enterobacteriaceae_bacterium_ENNIH1
===	DBQ99_00210	11	GCA_003051985.2	CP028576.1				0					Escherichia_coli_WCHEC005784
DBQ99_00160	19223..20029	+	GCA_003051985.2	CP028576.1	20	AVZ07146_1		143		COG0582	XerC	Integrase [Replication, recombination and repair, Mobilome: prophages, transposons].	Escherichia_coli_WCHEC005784
DBQ99_00170	20806..21510	-	GCA_003051985.2	CP028576.1	21	AVZ07147_1		174		COG3316	Rve	Transposase (or an inactivated derivative) [Mobilome: prophages, transposons].	Escherichia_coli_WCHEC005784
DBQ99_00185	22210..23070	+	GCA_003051985.2	CP028576.1	22	AVZ07148_1		28		pfam02522	Antibiotic_NAT	Aminoglycoside 3-N-acetyltransferase. This family consists of bacterial aminoglycoside 3-N-acetyltransferases EC:2.3.1.81, these catalyze the reaction: Acetyl-Co + a 2-deoxystreptamine antibiotic <=> CoA + N3'-acetyl-2-deoxystreptamine antibiotic. The enzyme can use a range of antibiotics with 2-deoxystreptamine rings as acceptor for its acetyltransferase activity, this inactivates and confers re…	Escherichia_coli_WCHEC005784
DBQ99_00195	23239..23943	-	GCA_003051985.2	CP028576.1	23	AVZ07149_1		174		COG3316	Rve	Transposase (or an inactivated derivative) [Mobilome: prophages, transposons].	Escherichia_coli_WCHEC005784
DBQ99_00200	24242..25102	+	GCA_003051985.2	CP028576.1	24	AVZ07150_1		90		pfam00144	Beta-lactamase	Beta-lactamase. This family appears to be distantly related to pfam00905 and pfam00768 D-alanyl-D-alanine carboxypeptidase.	Escherichia_coli_WCHEC005784
DBQ99_00210	25379..26689	-	GCA_003051985.2	CP028576.1	25	AVZ07151_1	+	3296	CLS_013	COG1479	COG1479	Uncharacterized conserved protein, contains ParB-like and HNH nuclease domains [Function unknown].	Escherichia_coli_WCHEC005784
DBQ99_00215	26873..26977	-	GCA_003051985.2	CP028576.1	26	AVZ07152_1		0					Escherichia_coli_WCHEC005784
DBQ99_00220	26974..27438	-	GCA_003051985.2	CP028576.1	27	AVZ07153_1		143		pfam02452	PemK_toxin	PemK-like, MazF-like toxin of type II toxin-antitoxin system. PemK is a growth inhibitor in E. coli known to bind to the promoter region of the Pem operon, auto-regulating synthesis. This family represents the toxin molecule of a typical bacterial toxin-antitoxin system pairing. The family includes a number of different toxins, such as MazF, Kid, PemK, ChpA, ChpB and ChpAK.	Escherichia_coli_WCHEC005784
DBQ99_00225	27658..28311	-	GCA_003051985.2	CP028576.1	28	AVZ07154_1		147		COG1266	YdiL	Membrane protease YdiL, CAAX protease family [Posttranslational modification, protein turnover, chaperones].	Escherichia_coli_WCHEC005784
DBQ99_00230	28491..28679	+	GCA_003051985.2	CP028576.1	29	AVZ07155_1		0					Escherichia_coli_WCHEC005784
DBQ99_00235	28695..28889	-	GCA_003051985.2	CP028576.1	30	AVZ07156_1		0					Escherichia_coli_WCHEC005784
===	DBQ99_10140	11	GCA_003051985.2	CP028578.2				0					Escherichia_coli_WCHEC005784
DBQ99_10115	1761545..1762054	+	GCA_003051985.2	CP028578.2	1687	AVZ08927_1		33		cd16901	lyz_P1	P1 lysozyme Lyz-like proteins. Enterobacteria phage P1 lysozyme Lyz is secreted to the Escherichia coli periplasm where it is membrane bound and inactive. Activation involves the release from the membrane, an intramolecular thiol-disulfide isomerization and extensive structural rearrangement of the N-terminal region. The dsDNA phages of eubacteria use endolysins or muralytic enzymes in conjunctio…	Escherichia_coli_WCHEC005784
DBQ99_10120	1762051..1762476	+	GCA_003051985.2	CP028578.2	1688	AVZ08928_1		0					Escherichia_coli_WCHEC005784
DBQ99_10125	1762451..1762609	+	GCA_003051985.2	CP028578.2	1689	AVZ08929_1		0					Escherichia_coli_WCHEC005784
DBQ99_10130	1762572..1763039	+	GCA_003051985.2	CP028578.2	1690	AVZ08930_1		35		pfam06891	P2_Phage_GpR	P2 phage tail completion protein R (GpR). This family consists of P2 phage tail completion protein R (GpR) like sequences. GpR is thought to be a tail completion protein which is essential for stable head joining.	Escherichia_coli_WCHEC005784
DBQ99_10135	1763032..1763478	+	GCA_003051985.2	CP028578.2	1691	AVZ08931_1		35		pfam05069	Phage_tail_S	Phage virion morphogenesis family. Protein S of phage P2 is thought to be involved in tail completion and stable head joining.	Escherichia_coli_WCHEC005784
DBQ99_10140	1763614..1764663	+	GCA_003051985.2	CP028578.2	1692	AVZ08932_1	+	705	CLS_060	pfam03235	DUF262	Protein of unknown function DUF262.	Escherichia_coli_WCHEC005784
DBQ99_10145	1764650..1765228	+	GCA_003051985.2	CP028578.2	1693	AVZ08933_1		139		pfam18735	HEPN_RiboL-PSP	RiboL-PSP-HEPN. RiboL-PSP-HEPN. Fused to endoRNase L-PSP ; in operon with ParB.	Escherichia_coli_WCHEC005784
DBQ99_10150	1765492..1766133	+	GCA_003051985.2	CP028578.2	1694	AVZ08934_1		34		COG4540	gpV	Phage P2 baseplate assembly protein gpV [Mobilome: prophages, transposons].	Escherichia_coli_WCHEC005784
DBQ99_10155	1766130..1766480	+	GCA_003051985.2	CP028578.2	1695	AVZ08935_1		56		COG3628	COG3628	Phage baseplate assembly protein W [Mobilome: prophages, transposons].	Escherichia_coli_WCHEC005784
DBQ99_10160	1766486..1767394	+	GCA_003051985.2	CP028578.2	1696	AVZ08936_1		56		COG3948	COG3948	Phage-related baseplate assembly protein [Mobilome: prophages, transposons].	Escherichia_coli_WCHEC005784
DBQ99_10165	1767387..1767917	+	GCA_003051985.2	CP028578.2	1697	AVZ08937_1		35		COG4385	gpI	Bacteriophage P2-related tail formation protein [Mobilome: prophages, transposons].	Escherichia_coli_WCHEC005784
===	DBQ99_11275	11	GCA_003051985.2	CP028578.2				0					Escherichia_coli_WCHEC005784
DBQ99_11240	1961089..1962294	-	GCA_003051985.2	CP028578.2	1875	AVZ09096_1		36		cd17388	MFS_TetA	Tetracycline resistance protein TetA and related proteins of the Major Facilitator Superfamily of transporters. This subfamily is composed of tetracycline resistance proteins similar to Escherichia coli TetA(A), TetA(B), and TetA(E), which are metal-tetracycline/H(+) antiporters that confer resistance to tetracycline by an active tetracycline efflux, which is an energy-dependent process that decr…	Escherichia_coli_WCHEC005784
DBQ99_11245	1962373..1962999	+	GCA_003051985.2	CP028578.2	1876	AVZ09097_1		32		pfam00440	TetR_N	Bacterial regulatory proteins, tetR family.	Escherichia_coli_WCHEC005784
DBQ99_11250	1962977..1963663	-	GCA_003051985.2	CP028578.2	1877	AVZ09098_1		26		COG0640	ArsR	DNA-binding transcriptional regulator, ArsR family [Transcription].	Escherichia_coli_WCHEC005784
DBQ99_11255	1963671..1964057	-	GCA_003051985.2	CP028578.2	1878	AVZ09099_1		10		COG4747	ACTx2	Uncharacterized conserved protein, contains tandem ACT domains [Function unknown].	Escherichia_coli_WCHEC005784
DBQ99_11260	1964050..1964313	-	GCA_003051985.2	CP028578.2	1879	AVZ09100_1		10		COG2329	HmoA	Heme-degrading monooxygenase HmoA and related ABM domain proteins [Coenzyme transport and metabolism].	Escherichia_coli_WCHEC005784
DBQ99_11275	1965080..1966801	+	GCA_003051985.2	CP028578.2	1880	AVZ09101_1	+	3296	CLS_012	COG1479	COG1479	Uncharacterized conserved protein, contains ParB-like and HNH nuclease domains [Function unknown].	Escherichia_coli_WCHEC005784
DBQ99_11280	1966860..1967987	+	GCA_003051985.2	CP028578.2	1881	AVZ09102_1		40		pfam14281	PDDEXK_4	PD-(D/E)XK nuclease superfamily. Members of this family belong to the PD-(D/E)XK nuclease superfamily.	Escherichia_coli_WCHEC005784
DBQ99_11285	1968092..1969273	+	GCA_003051985.2	CP028578.2	1882	AVZ09103_1		58		COG1787	COG1787	Endonuclease, HJR/Mrr/RecB family [Defense mechanisms].	Escherichia_coli_WCHEC005784
DBQ99_11290	1969704..1970369	+	GCA_003051985.2	CP028578.2	1883	AVZ09104_1		420		COG3318	YecA	Uncharacterized conserved protein YecA, UPF0149 family, contains C-terminal Zn-binding SEC-C motif [Function unknown].	Escherichia_coli_WCHEC005784
DBQ99_11295	1970431..1971642	-	GCA_003051985.2	CP028578.2	1884	AVZ09105_1		149		COG0814	SdaC	Amino acid permease [Amino acid transport and metabolism].	Escherichia_coli_WCHEC005784
DBQ99_11300	1971834..1972073	+	GCA_003051985.2	CP028578.2	1885	AVZ09106_1		139		pfam10678	DUF2492	Protein of unknown function (DUF2492). This is a bacterial family of uncharacterized proteins.	Escherichia_coli_WCHEC005784
===	DBQ99_20560	11	GCA_003051985.2	CP028578.2				0					Escherichia_coli_WCHEC005784
DBQ99_20525	3728399..3729607	-	GCA_003051985.2	CP028578.2	3599	AVZ10735_1		129		pfam13356	Arm-DNA-bind_3	Arm DNA-binding domain. This DNA-binding domain is found at the N-terminus of a wide variety of phage integrase proteins.	Escherichia_coli_WCHEC005784
DBQ99_20530	3729882..3730034	-	GCA_003051985.2	CP028578.2	3600	AVZ10736_1		0					Escherichia_coli_WCHEC005784
DBQ99_20540	3730564..3731409	+	GCA_003051985.2	CP028578.2	3601	AVZ10737_1		18		cd02042	ParAB_family	partition proteins ParAB family. ParA and ParB of Caulobacter crescentus belong to a conserved family of bacterial proteins implicated in chromosome segregation. ParB binds to DNA sequences adjacent to the origin of replication and localizes to opposite cell poles shortly following the initiation of DNA replication. ParB regulates the ParA ATPase activity by promoting nucleotide exchange in a fas…	Escherichia_coli_WCHEC005784
DBQ99_20545	3731402..3731800	+	GCA_003051985.2	CP028578.2	3602	AVZ10738_1		0					Escherichia_coli_WCHEC005784
DBQ99_20550	3731800..3732465	+	GCA_003051985.2	CP028578.2	3603	AVZ10739_1		0					Escherichia_coli_WCHEC005784
DBQ99_20560	3733396..3735285	+	GCA_003051985.2	CP028578.2	3604	AVZ10740_1	+	3296	CLS_006	COG1479	COG1479	Uncharacterized conserved protein, contains ParB-like and HNH nuclease domains [Function unknown].	Escherichia_coli_WCHEC005784
DBQ99_20565	3735538..3736044	+	GCA_003051985.2	CP028578.2	3605	AVZ10741_1		0					Escherichia_coli_WCHEC005784
DBQ99_20570	3736047..3736457	+	GCA_003051985.2	CP028578.2	3606	AVZ10742_1		159		pfam02413	Caudo_TAP	Caudovirales tail fibre assembly protein, lambda gpK. This family contains bacterial and phage tail fibre assembly proteins. E.coli contains several members of this family although the function of these proteins is uncertain. Using the lambda phage members as examples, there are both gptfa and gpK tail proteins here. GpK forms part of the TTC or tail-tip complex that is located at the distal end …	Escherichia_coli_WCHEC005784
DBQ99_20575	3736438..3736671	-	GCA_003051985.2	CP028578.2	3607	AVZ10743_1		0					Escherichia_coli_WCHEC005784
DBQ99_20580	3736952..3738165	-	GCA_003051985.2	CP028578.2	3608	AVZ10744_1		295		COG2963	InsE	Transposase and inactivated derivatives [Mobilome: prophages, transposons].	Escherichia_coli_WCHEC005784
DBQ99_20590	3741045..3741644	-	GCA_003051985.2	CP028578.2	3609	AVZ10745_1		12		pfam06316	Ail_Lom	Enterobacterial Ail/Lom protein. This family consists of several bacterial and phage Ail/Lom-like proteins. The Yersinia enterocolitica Ail protein is a known virulence factor. Proteins in this family are predicted to consist of eight transmembrane beta-sheets and four cell surface-exposed loops. It is thought that Ail directly promotes invasion and loop 2 contains an active site, perhaps a recep…	Escherichia_coli_WCHEC005784
===	SEBLO3795_04348	11	GCA_012558165.1	AP020330.1				0					Salmonella_enterica_SEHaa3795
SEBLO3795_04343	4594407..4595150	-	GCA_012558165.1	AP020330.1	4252	BBN74967_1		86		pfam05944	Phage_term_smal	Phage small terminase subunit. This family consists of several phage small terminase subunit proteins as well as some related bacterial sequences.	Salmonella_enterica_SEHaa3795
SEBLO3795_04344	4595154..4596227	-	GCA_012558165.1	AP020330.1	4253	BBN74968_1		104		pfam05125	Phage_cap_P2	Phage major capsid protein, P2 family.	Salmonella_enterica_SEHaa3795
SEBLO3795_04345	4596286..4597140	-	GCA_012558165.1	AP020330.1	4254	BBN74969_1		106		pfam05929	Phage_GPO	Phage capsid scaffolding protein (GPO) serine peptidase. This family consists of several bacteriophage capsid scaffolding proteins (GPO) and some related bacterial sequences. GPO is thought to function in both the assembly of proheads and the cleavage of GPN. The family is found to function as a serine peptidase, with a conserved Asp, His and Ser catalytic triad, as in subtilisin, and as represen…	Salmonella_enterica_SEHaa3795
SEBLO3795_04346	4597314..4599086	+	GCA_012558165.1	AP020330.1	4255	BBN74970_1		106		COG5484	YjcR	Uncharacterized protein YjcR, contains N-terminal HTH domain [Function unknown].	Salmonella_enterica_SEHaa3795
SEBLO3795_04347	4599086..4600120	+	GCA_012558165.1	AP020330.1	4256	BBN74971_1		114		COG5518	COG5518	Bacteriophage capsid portal protein [Mobilome: prophages, transposons].	Salmonella_enterica_SEHaa3795
SEBLO3795_04348	4600494..4601636	+	GCA_012558165.1	AP020330.1	4257	BBN74972_1	+	705	CLS_028	pfam03235	DUF262	Protein of unknown function DUF262.	Salmonella_enterica_SEHaa3795
SEBLO3795_04349	4601638..4602318	+	GCA_012558165.1	AP020330.1	4258	BBN74973_1		62		pfam18737	HEPN_MAE_28990	MAE_28990/MAE_18760-like HEPN. HEPN-like nuclease. MAE_28990 In operon with a ParB nuclease and DNA methylase genes. MAE_18760-like HEPN found fused to HEPN/RES-NTD1, HEPN/Toprim-NTD1, Schlafen and a novel beta rich domain. In operon with ParA/Soj ATPase of SIMIBI-type GTPase fold.	Salmonella_enterica_SEHaa3795
SEBLO3795_04350	4602348..4603370	-	GCA_012558165.1	AP020330.1	4259	BBN74974_1		25		pfam00145	DNA_methylase	C-5 cytosine-specific DNA methylase.	Salmonella_enterica_SEHaa3795
SEBLO3795_04351	4603457..4605754	-	GCA_012558165.1	AP020330.1	4260	BBN74975_1		105		pfam05840	Phage_GPA	Bacteriophage replication gene A protein (GPA). This family consists of a group of bacteriophage replication gene A protein (GPA) like sequences from both viruses and bacteria. The members of this family are likely to be endonucleases.	Salmonella_enterica_SEHaa3795
SEBLO3795_04352	4605744..4606019	-	GCA_012558165.1	AP020330.1	4261	BBN74976_1		20		pfam17399	DUF5405	Domain of unknown function (DUF5405). This domain family is found in Enterobacteriaceae. This protein may have a phage origin being found in bacteriophage P2. The majority of proteins have a conserved cysteine residue close to their C-terminus which may have functional significance.	Salmonella_enterica_SEHaa3795
SEBLO3795_04353	4606016..4606240	-	GCA_012558165.1	AP020330.1	4262	BBN74977_1		37		COG1734	DksA	RNA polymerase-binding transcription factor DksA [Translation, ribosomal structure and biogenesis].	Salmonella_enterica_SEHaa3795
===	HV266_01950	11	GCA_013733565.1	CP056174.1				0					Enterobacter_roggenkampii_RHBSTW-00685
HV266_01925	405311..406405	+	GCA_013733565.1	CP056174.1	364	QLU90380_1		0					Enterobacter_roggenkampii_RHBSTW-00685
HV266_01930	407278..407616	-	GCA_013733565.1	CP056174.1	365	QLU90381_1		0					Enterobacter_roggenkampii_RHBSTW-00685
HV266_01935	407838..410954	-	GCA_013733565.1	CP056174.1	366	QLU90382_1		569		COG0610	COG0610	Type I site-specific restriction-modification system, R (restriction) subunit and related helicases ... [Defense mechanisms].	Enterobacter_roggenkampii_RHBSTW-00685
HV266_01940	411071..412294	-	GCA_013733565.1	CP056174.1	367	QLU90383_1		60		cd17268	RMtype1_S_Ara36733I_TRD1-CR1_like	Type I restriction-modification system specificity (S) subunit Target Recognition Domain-ConseRved domain (TRD-CR), similar to S.Ara36733I TRD1-CR1 AND S.Ara36733I TRD2-CR2. Actinomyces radicidentis S subunit (S.Ara36733I) recognizes 5'... CGAGNNNNNCTG ... 3'. The restriction-modification (RM) system S subunit consists of two variable target recognition domains (TRD1 and 2) and two conserved regi…	Enterobacter_roggenkampii_RHBSTW-00685
HV266_01945	412291..413847	-	GCA_013733565.1	CP056174.1	368	QLU90384_1		1105		COG0286	HsdM	Type I restriction-modification system, DNA methylase subunit [Defense mechanisms].	Enterobacter_roggenkampii_RHBSTW-00685
HV266_01950	414051..415916	-	GCA_013733565.1	CP056174.1	369	QLU94491_1	+	3296	CLS_002	COG1479	COG1479	Uncharacterized conserved protein, contains ParB-like and HNH nuclease domains [Function unknown].	Enterobacter_roggenkampii_RHBSTW-00685
HV266_01955	415990..416301	-	GCA_013733565.1	CP056174.1	370	QLU90385_1		0					Enterobacter_roggenkampii_RHBSTW-00685
HV266_01960	416360..417073	-	GCA_013733565.1	CP056174.1	371	QLU90386_1		168		COG2378	YafY	Predicted DNA-binding transcriptional regulator YafY, contains an HTH and WYL domains [Transcription].	Enterobacter_roggenkampii_RHBSTW-00685
HV266_01965	417176..417925	-	GCA_013733565.1	CP056174.1	372	QLU90387_1		83		pfam13099	DUF3944	Domain of unknown function (DUF3944). This short domain is sometimes found N terminal to pfam03981.	Enterobacter_roggenkampii_RHBSTW-00685
HV266_01970	418068..418451	-	GCA_013733565.1	CP056174.1	373	QLU94492_1		0					Enterobacter_roggenkampii_RHBSTW-00685
HV266_01975	418529..418768	-	GCA_013733565.1	CP056174.1	374	QLU90388_1		0					Enterobacter_roggenkampii_RHBSTW-00685
===	HV256_27545	12	GCA_013733775.1	CP056669.1				0					Klebsiella_oxytoca_RHBSTW-00651
HV256_27515	120854..121711	-	GCA_013733775.1	CP056669.1	101	QLU07707_1		174		pfam02387	IncFII_repA	IncFII RepA protein family. This protein is plasmid encoded and found to be essential for plasmid replication.	Klebsiella_oxytoca_RHBSTW-00651
HV256_27520	121704..121781	-	GCA_013733775.1	CP056669.1	102	QLU07819_1		87		pfam08048	RepA1_leader	Tap RepA1 leader peptide. This family consists of the RepA1 leader peptides. The frequency of replication of IncFII plasmid NR1 during the cell division cycle is regulated by the control of the synthesis of the plasmid-specific replication initiation protein (RepA1). When RepA1 is synthesized, it binds to the plasmid replication origin (ori) and effects the assembly of a replication complex compo…	Klebsiella_oxytoca_RHBSTW-00651
HV256_27525	121997..122275	-	GCA_013733775.1	CP056669.1	103	QLU07708_1		75		pfam10723	RepB-RCR_reg	Replication regulatory protein RepB. This is a family of proteins which regulate replication of rolling circle replication (RCR) plasmids that have a double-strand replication origin (dso). Regulation of replication of RCR plasmids occurs mainly at initiation of leading strand synthesis at the dso, such that Rep protein concentration controls plasmid replication.	Klebsiella_oxytoca_RHBSTW-00651
HV256_27530	122595..123074	-	GCA_013733775.1	CP056669.1	104	QLU07820_1		73		cd09170	PLDc_Nuc	Catalytic domain of EDTA-resistant nuclease Nuc from Salmonella typhimurium and similar proteins. Catalytic domain of an EDTA-resistant nuclease Nuc from Salmonella typhimurium and similar proteins. Nuc is an endonuclease cleaving both single- and double-stranded DNA. It is the smallest known member of the phospholipase D (PLD, EC 3.1.4.4) superfamily that includes a diverse group of proteins wit…	Klebsiella_oxytoca_RHBSTW-00651
HV256_27535	123436..123633	-	GCA_013733775.1	CP056669.1	105	QLU07821_1		37		pfam01320	Colicin_Pyocin	Colicin immunity protein / pyocin immunity protein.	Klebsiella_oxytoca_RHBSTW-00651
HV256_27545	124600..126642	-	GCA_013733775.1	CP056669.1	106	QLU07709_1	+	3296	CLS_003	COG1479	COG1479	Uncharacterized conserved protein, contains ParB-like and HNH nuclease domains [Function unknown].	Klebsiella_oxytoca_RHBSTW-00651
HV256_27550	126635..128086	-	GCA_013733775.1	CP056669.1	107	QLU07822_1	+	3296	CLS_004	COG1479	COG1479	Uncharacterized conserved protein, contains ParB-like and HNH nuclease domains [Function unknown].	Klebsiella_oxytoca_RHBSTW-00651
HV256_27570	128946..129701	-	GCA_013733775.1	CP056669.1	108	QLU07710_1		371		pfam01863	DUF45	Protein of unknown function DUF45. This protein has no known function. Members are found in some archaebacteria, as well as Helicobacter pylori. The proteins are 190-240 amino acids long, with the C-terminus being the most conserved region, containing three conserved histidines. This motif is similar to that found in Zinc proteases, suggesting that this family may also be proteases.	Klebsiella_oxytoca_RHBSTW-00651
HV256_27575	129698..132982	-	GCA_013733775.1	CP056669.1	109	QLU07823_1		569		COG0610	COG0610	Type I site-specific restriction-modification system, R (restriction) subunit and related helicases ... [Defense mechanisms].	Klebsiella_oxytoca_RHBSTW-00651
HV256_27580	133035..133718	-	GCA_013733775.1	CP056669.1	110	QLU07711_1		420		COG3318	YecA	Uncharacterized conserved protein YecA, UPF0149 family, contains C-terminal Zn-binding SEC-C motif [Function unknown].	Klebsiella_oxytoca_RHBSTW-00651
HV256_27590	134685..135701	-	GCA_013733775.1	CP056669.1	111	QLU07712_1		67		COG3039	IS5	Transposase and inactivated derivatives, IS5 family [Mobilome: prophages, transposons].	Klebsiella_oxytoca_RHBSTW-00651
HV256_27600	136154..137677	-	GCA_013733775.1	CP056669.1	112	QLU07713_1		1105		COG0286	HsdM	Type I restriction-modification system, DNA methylase subunit [Defense mechanisms].	Klebsiella_oxytoca_RHBSTW-00651
===	HV192_28900	12	GCA_013737895.1	CP056541.1				0					Klebsiella_oxytoca_RHBSTW-00432
HV192_28870	56591..57448	-	GCA_013737895.1	CP056541.1	54	QLU27839_1		174		pfam02387	IncFII_repA	IncFII RepA protein family. This protein is plasmid encoded and found to be essential for plasmid replication.	Klebsiella_oxytoca_RHBSTW-00432
HV192_28875	57441..57518	-	GCA_013737895.1	CP056541.1	55	QLU27928_1		87		pfam08048	RepA1_leader	Tap RepA1 leader peptide. This family consists of the RepA1 leader peptides. The frequency of replication of IncFII plasmid NR1 during the cell division cycle is regulated by the control of the synthesis of the plasmid-specific replication initiation protein (RepA1). When RepA1 is synthesized, it binds to the plasmid replication origin (ori) and effects the assembly of a replication complex compo…	Klebsiella_oxytoca_RHBSTW-00432
HV192_28880	57734..58012	-	GCA_013737895.1	CP056541.1	56	QLU27840_1		75		pfam10723	RepB-RCR_reg	Replication regulatory protein RepB. This is a family of proteins which regulate replication of rolling circle replication (RCR) plasmids that have a double-strand replication origin (dso). Regulation of replication of RCR plasmids occurs mainly at initiation of leading strand synthesis at the dso, such that Rep protein concentration controls plasmid replication.	Klebsiella_oxytoca_RHBSTW-00432
HV192_28885	58333..58812	-	GCA_013737895.1	CP056541.1	57	QLU27929_1		73		cd09170	PLDc_Nuc	Catalytic domain of EDTA-resistant nuclease Nuc from Salmonella typhimurium and similar proteins. Catalytic domain of an EDTA-resistant nuclease Nuc from Salmonella typhimurium and similar proteins. Nuc is an endonuclease cleaving both single- and double-stranded DNA. It is the smallest known member of the phospholipase D (PLD, EC 3.1.4.4) superfamily that includes a diverse group of proteins wit…	Klebsiella_oxytoca_RHBSTW-00432
HV192_28890	59174..59371	-	GCA_013737895.1	CP056541.1	58	QLU27930_1		37		pfam01320	Colicin_Pyocin	Colicin immunity protein / pyocin immunity protein.	Klebsiella_oxytoca_RHBSTW-00432
HV192_28900	60338..62380	-	GCA_013737895.1	CP056541.1	59	QLU27841_1	+	3296	CLS_003	COG1479	COG1479	Uncharacterized conserved protein, contains ParB-like and HNH nuclease domains [Function unknown].	Klebsiella_oxytoca_RHBSTW-00432
HV192_28905	62373..63824	-	GCA_013737895.1	CP056541.1	60	QLU27931_1	+	3296	CLS_004	COG1479	COG1479	Uncharacterized conserved protein, contains ParB-like and HNH nuclease domains [Function unknown].	Klebsiella_oxytoca_RHBSTW-00432
HV192_28925	64684..65439	-	GCA_013737895.1	CP056541.1	61	QLU27842_1		371		pfam01863	DUF45	Protein of unknown function DUF45. This protein has no known function. Members are found in some archaebacteria, as well as Helicobacter pylori. The proteins are 190-240 amino acids long, with the C-terminus being the most conserved region, containing three conserved histidines. This motif is similar to that found in Zinc proteases, suggesting that this family may also be proteases.	Klebsiella_oxytoca_RHBSTW-00432
HV192_28930	65436..68720	-	GCA_013737895.1	CP056541.1	62	QLU27932_1		569		COG0610	COG0610	Type I site-specific restriction-modification system, R (restriction) subunit and related helicases ... [Defense mechanisms].	Klebsiella_oxytoca_RHBSTW-00432
HV192_28935	68773..69456	-	GCA_013737895.1	CP056541.1	63	QLU27843_1		420		COG3318	YecA	Uncharacterized conserved protein YecA, UPF0149 family, contains C-terminal Zn-binding SEC-C motif [Function unknown].	Klebsiella_oxytoca_RHBSTW-00432
HV192_28940	69453..70703	-	GCA_013737895.1	CP056541.1	64	QLU27844_1		76		cd17258	RMtype1_S_Sau13435ORF2165P-TRD1-CR1_like	Type I restriction-modification system specificity (S) subunit Target Recognition Domain-ConseRved domain (TRD-CR), similar to S.Sau13435ORF2165P TRD1-CR1 and S.SauL3067ORFAP TRD1-CR1. Staphylococcus aureus NCTC 13435 S subunit (S.Sau13435ORF2165P) recognizes 5'... TCTANNNNNNRTTC ... 3'; the recognition sequence of Staphylococcus aureus 3067 S.Sau3067ORFAP S subunit is as yet undetermined. The re…	Klebsiella_oxytoca_RHBSTW-00432
HV192_28945	70693..72216	-	GCA_013737895.1	CP056541.1	65	QLU27845_1		1105		COG0286	HsdM	Type I restriction-modification system, DNA methylase subunit [Defense mechanisms].	Klebsiella_oxytoca_RHBSTW-00432
===	HV263_16455	12	GCA_013739155.1	CP056766.1				0					Enterobacter_cloacae_RHBSTW-00675
HV263_16430	3399074..3400060	-	GCA_013739155.1	CP056766.1	3159	QLV83875_1		4		COG0673	MviM	Predicted dehydrogenase [General function prediction only].	Enterobacter_cloacae_RHBSTW-00675
HV263_16435	3400364..3402289	-	GCA_013739155.1	CP056766.1	3160	QLV83876_1		2		COG3962	IolD	TPP-dependent trihydroxycyclohexane-1,2-dione (THcHDO) dehydratase, myo-inositol metabolism [Carbohydrate transport and metabolism].	Enterobacter_cloacae_RHBSTW-00675
HV263_16440	3402301..3403806	-	GCA_013739155.1	CP056766.1	3161	QLV83877_1		3		cd07085	ALDH_F6_MMSDH	Methylmalonate semialdehyde dehydrogenase and ALDH family members 6A1 and 6B2. Methylmalonate semialdehyde dehydrogenase (MMSDH, EC=1.2.1.27) [acylating] from Bacillus subtilis is involved in valine metabolism and catalyses the NAD+- and CoA-dependent oxidation of methylmalonate semialdehyde into propionyl-CoA. Mitochondrial human MMSDH ALDH6A1 and Arabidopsis MMSDH ALDH6B2 are also present in th…	Enterobacter_cloacae_RHBSTW-00675
HV263_16445	3404074..3405161	-	GCA_013739155.1	CP056766.1	3162	QLV83878_1		3		pfam01527	HTH_Tnp_1	Transposase. Transposase proteins are necessary for efficient DNA transposition. This family consists of various E. coli insertion elements and other bacterial transposases some of which are members of the IS3 family.	Enterobacter_cloacae_RHBSTW-00675
HV263_16450	3405297..3406127	+	GCA_013739155.1	CP056766.1	3163	QLV83879_1		3		COG1737	RpiR	DNA-binding transcriptional regulator, MurR/RpiR family, contains HTH and SIS domains [Transcription].	Enterobacter_cloacae_RHBSTW-00675
HV263_16455	3406390..3408342	-	GCA_013739155.1	CP056766.1	3164	QLV83880_1	+	3296	CLS_016	COG1479	COG1479	Uncharacterized conserved protein, contains ParB-like and HNH nuclease domains [Function unknown].	Enterobacter_cloacae_RHBSTW-00675
HV263_16460	3408339..3409619	-	GCA_013739155.1	CP056766.1	3165	QLV83881_1	+	3296	CLS_017	COG1479	COG1479	Uncharacterized conserved protein, contains ParB-like and HNH nuclease domains [Function unknown].	Enterobacter_cloacae_RHBSTW-00675
HV263_16465	3410102..3410299	-	GCA_013739155.1	CP056766.1	3166	QLV83882_1		0					Enterobacter_cloacae_RHBSTW-00675
HV263_16470	3410358..3411170	-	GCA_013739155.1	CP056766.1	3167	QLV83883_1		6		pfam12358	DUF3644	Protein of unknown function (DUF3644). This domain family is found in bacteria, and is typically between 65 and 80 amino acids in length.	Enterobacter_cloacae_RHBSTW-00675
HV263_16475	3411179..3411745	-	GCA_013739155.1	CP056766.1	3168	QLV83884_1		0					Enterobacter_cloacae_RHBSTW-00675
HV263_16480	3411750..3412706	-	GCA_013739155.1	CP056766.1	3169	QLV83885_1		3		pfam17728	BsuBI_PstI_RE_N	BsuBI/PstI restriction endonuclease HTH domain. This family represents the C-terminus of bacterial enzymes similar to type II restriction endonucleases BsuBI and PstI (EC:3.1.21.4). The enzymes of the BsuBI restriction/modification (R/M) system recognize the target sequence 5'CTGCAG and are functionally identical with those of the PstI R/M system.	Enterobacter_cloacae_RHBSTW-00675
HV263_16485	3412703..3414172	-	GCA_013739155.1	CP056766.1	3170	QLV83886_1		4		COG4123	TrmN6	tRNA1(Val) A37 N6-methylase TrmN6 [Translation, ribosomal structure and biogenesis].	Enterobacter_cloacae_RHBSTW-00675
===	HV130_02900	11	GCA_013743505.1	CP056649.1				0					Enterobacter_hormaechei_RHBSTW-00218
HV130_02875	602657..603424	-	GCA_013743505.1	CP056649.1	529	QLW05137_1		149		COG1924	YjiL	Activator of 2-hydroxyglutaryl-CoA dehydratase (HSP70-class ATPase domain) [Lipid transport and metabolism].	Enterobacter_hormaechei_RHBSTW-00218
HV130_02880	603434..604585	-	GCA_013743505.1	CP056649.1	530	QLW05138_1		182		pfam06050	HGD-D	2-hydroxyglutaryl-CoA dehydratase, D-component. Degradation of glutamate via the hydroxyglutarate pathway involves the syn-elimination of water from 2-hydroxyglutaryl-CoA. This anaerobic process is catalyzed by 2-hydroxyglutaryl-CoA dehydratase, an enzyme with two components (A and D) that reversibly associate during reaction cycles. This component contains one non-reducible [4Fe-4S]2+ cluster an…	Enterobacter_hormaechei_RHBSTW-00218
HV130_02885	604701..605981	-	GCA_013743505.1	CP056649.1	531	QLW05139_1		515		COG2733	YjiN	Uncharacterized membrane-anchored protein YjiN, DUF445 family [Function unknown].	Enterobacter_hormaechei_RHBSTW-00218
HV130_02890	606166..607086	+	GCA_013743505.1	CP056649.1	532	QLW05140_1		611		COG5464	YadD	Predicted transposase YdaD [Replication, recombination and repair].	Enterobacter_hormaechei_RHBSTW-00218
HV130_02895	607314..607394	+	GCA_013743505.1	CP056649.1	533	QLW09006_1		0					Enterobacter_hormaechei_RHBSTW-00218
HV130_02900	607429..609585	+	GCA_013743505.1	CP056649.1	534	QLW05141_1	+	3296	CLS_001	COG1479	COG1479	Uncharacterized conserved protein, contains ParB-like and HNH nuclease domains [Function unknown].	Enterobacter_hormaechei_RHBSTW-00218
HV130_02905	609632..609973	-	GCA_013743505.1	CP056649.1	535	QLW05142_1		694		pfam08845	SymE_toxin	Toxin SymE, type I toxin-antitoxin system. SymE (SOS-induced yjiW gene with similarity to MazE ) is an SOS-induced toxin. It inhibits cell growth, decreases protein synthesis and increases RNA degradation. It may play a role in the recycling of RNAs damaged under SOS response-inducing conditions. It is predicted to have an AbrB fold, similar to that of the antitoxin MazE. Its translation is repre…	Enterobacter_hormaechei_RHBSTW-00218
HV130_02910	610194..611963	-	GCA_013743505.1	CP056649.1	536	QLW05143_1		37		cd17252	RMtype1_S_EcoKI-TRD1-CR1_like	Type I restriction-modification system specificity (S) subunit Target Recognition Domain-ConseRved domain (TRD-CR), similar to S.EcoKI TRD1-CR1, S.StySPI TRD1-CR1, S.Ara36733II TRD1-CR1, and S.Eco3722I TRD1-CR1. Escherichia coli str. K-12 substr. MG1655 S subunit (S.EcoKI) and Escherichia coli NCM3722 S subunit (S.Eco3722I) recognize 5'... AACNNNNNNGTGC ... 3', Salmonella enterica subsp. enterica…	Enterobacter_hormaechei_RHBSTW-00218
HV130_02915	611963..613432	-	GCA_013743505.1	CP056649.1	537	QLW05144_1		1105		COG0286	HsdM	Type I restriction-modification system, DNA methylase subunit [Defense mechanisms].	Enterobacter_hormaechei_RHBSTW-00218
HV130_02920	613499..615931	-	GCA_013743505.1	CP056649.1	538	QLW05145_1		570		COG4096	HsdR	Type I site-specific restriction endonuclease, part of a restriction-modification system [Defense mechanisms].	Enterobacter_hormaechei_RHBSTW-00218
HV130_02925	616072..617040	+	GCA_013743505.1	CP056649.1	539	QLW05146_1		0					Enterobacter_hormaechei_RHBSTW-00218
===	HV230_06380	11	GCA_013747515.1	CP056418.1				0					Klebsiella_oxytoca_RHBSTW-00529
HV230_06355	1318622..1319026	+	GCA_013747515.1	CP056418.1	1234	QLX14192_1		0					Klebsiella_oxytoca_RHBSTW-00529
HV230_06360	1319023..1320882	+	GCA_013747515.1	CP056418.1	1235	QLX14193_1		0					Klebsiella_oxytoca_RHBSTW-00529
HV230_06365	1321931..1323505	+	GCA_013747515.1	CP056418.1	1236	QLX14194_1		5		COG3515	COG3515	Predicted component of the type VI protein secretion system [Intracellular trafficking, secretion, and vesicular transport].	Klebsiella_oxytoca_RHBSTW-00529
HV230_06370	1323606..1324085	+	GCA_013747515.1	CP056418.1	1237	QLX18162_1		0					Klebsiella_oxytoca_RHBSTW-00529
HV230_06375	1325069..1325230	-	GCA_013747515.1	CP056418.1	1238	QLX14195_1		0					Klebsiella_oxytoca_RHBSTW-00529
HV230_06380	1325365..1327266	+	GCA_013747515.1	CP056418.1	1239	QLX14196_1	+	705	CLS_040	pfam03235	DUF262	Protein of unknown function DUF262.	Klebsiella_oxytoca_RHBSTW-00529
HV230_06385	1327410..1328516	-	GCA_013747515.1	CP056418.1	1240	QLX14197_1		5		SAVED1_HNH			Klebsiella_oxytoca_RHBSTW-00529
HV230_06390	1328792..1330102	-	GCA_013747515.1	CP056418.1	1241	QLX14198_1		129		pfam13356	Arm-DNA-bind_3	Arm DNA-binding domain. This DNA-binding domain is found at the N-terminus of a wide variety of phage integrase proteins.	Klebsiella_oxytoca_RHBSTW-00529
HV230_06400	1330814..1331296	-	GCA_013747515.1	CP056418.1	1242	QLX14199_1		54		pfam01668	SmpB	SmpB protein.	Klebsiella_oxytoca_RHBSTW-00529
HV230_06405	1331407..1331883	+	GCA_013747515.1	CP056418.1	1243	QLX14200_1		51		cd07813	COQ10p_like	Coenzyme Q-binding protein COQ10p and similar proteins. Coenzyme Q-binding protein COQ10p and similar proteins. COQ10p is a hydrophobic protein located in the inner membrane of mitochondria that binds coenzyme Q (CoQ), also called ubiquinone, which is an essential electron carrier of the respiratory chain. Deletion of the gene encoding COQ10p (COQ10 or YOL008W) in Saccharomyces cerevisiae results…	Klebsiella_oxytoca_RHBSTW-00529
HV230_06410	1331873..1332163	+	GCA_013747515.1	CP056418.1	1244	QLX14201_1		15		COG2914	PasI	Putative antitoxin component PasI (RatB) of the RatAB toxin-antitoxin module, ubiquitin-RnfH superfamily [Defense mechanisms].	Klebsiella_oxytoca_RHBSTW-00529
===	HV184_17805	12	GCA_013750175.1	CP056560.1				0					Enterobacter_cloacae_RHBSTW-00399
HV184_17780	3663071..3664996	-	GCA_013750175.1	CP056560.1	3388	QLW22502_1		2		COG3962	IolD	TPP-dependent trihydroxycyclohexane-1,2-dione (THcHDO) dehydratase, myo-inositol metabolism [Carbohydrate transport and metabolism].	Enterobacter_cloacae_RHBSTW-00399
HV184_17785	3665008..3666513	-	GCA_013750175.1	CP056560.1	3389	QLW22503_1		3		cd07085	ALDH_F6_MMSDH	Methylmalonate semialdehyde dehydrogenase and ALDH family members 6A1 and 6B2. Methylmalonate semialdehyde dehydrogenase (MMSDH, EC=1.2.1.27) [acylating] from Bacillus subtilis is involved in valine metabolism and catalyses the NAD+- and CoA-dependent oxidation of methylmalonate semialdehyde into propionyl-CoA. Mitochondrial human MMSDH ALDH6A1 and Arabidopsis MMSDH ALDH6B2 are also present in th…	Enterobacter_cloacae_RHBSTW-00399
HV184_17790	3666805..3667638	+	GCA_013750175.1	CP056560.1	3390	QLW22504_1		3		COG1737	RpiR	DNA-binding transcriptional regulator, MurR/RpiR family, contains HTH and SIS domains [Transcription].	Enterobacter_cloacae_RHBSTW-00399
HV184_17795	3668470..3669153	-	GCA_013750175.1	CP056560.1	3391	QLW22505_1		2		cd05399	NT_Rel-Spo_like	Nucleotidyltransferase (NT) domain of RelA- and SpoT-like ppGpp synthetases and hydrolases. This family includes the catalytic domains of Escherichia coli ppGpp synthetase (RelA), ppGpp synthetase/hydrolase (SpoT), and related proteins. RelA synthesizes (p)ppGpp in response to amino-acid starvation and in association with ribosomes. (p)ppGpp triggers the bacterial stringent response. SpoT catalyz…	Enterobacter_cloacae_RHBSTW-00399
HV184_17800	3669155..3670252	-	GCA_013750175.1	CP056560.1	3392	QLW22506_1		18		cd02042	ParAB_family	partition proteins ParAB family. ParA and ParB of Caulobacter crescentus belong to a conserved family of bacterial proteins implicated in chromosome segregation. ParB binds to DNA sequences adjacent to the origin of replication and localizes to opposite cell poles shortly following the initiation of DNA replication. ParB regulates the ParA ATPase activity by promoting nucleotide exchange in a fas…	Enterobacter_cloacae_RHBSTW-00399
HV184_17805	3670723..3672675	-	GCA_013750175.1	CP056560.1	3393	QLW22507_1	+	3296	CLS_016	COG1479	COG1479	Uncharacterized conserved protein, contains ParB-like and HNH nuclease domains [Function unknown].	Enterobacter_cloacae_RHBSTW-00399
HV184_17810	3672672..3673952	-	GCA_013750175.1	CP056560.1	3394	QLW22508_1	+	3296	CLS_017	COG1479	COG1479	Uncharacterized conserved protein, contains ParB-like and HNH nuclease domains [Function unknown].	Enterobacter_cloacae_RHBSTW-00399
HV184_17815	3674471..3675865	-	GCA_013750175.1	CP056560.1	3395	QLW23931_1		1		COG0758	Smf	Predicted Rossmann fold nucleotide-binding protein DprA/Smf involved in DNA uptake [Replication, recombination and repair].	Enterobacter_cloacae_RHBSTW-00399
HV184_17820	3675862..3677940	-	GCA_013750175.1	CP056560.1	3396	QLW22509_1		1		COG0514	RecQ	Superfamily II DNA helicase RecQ [Replication, recombination and repair].	Enterobacter_cloacae_RHBSTW-00399
HV184_17825	3678089..3679882	-	GCA_013750175.1	CP056560.1	3397	QLW22510_1		2		COG5293	YydB	Uncharacterized protein YydD, contains DUF2326 domain [Function unknown].	Enterobacter_cloacae_RHBSTW-00399
HV184_17830	3680086..3681066	-	GCA_013750175.1	CP056560.1	3398	QLW22511_1		0					Enterobacter_cloacae_RHBSTW-00399
HV184_17835	3681378..3681812	-	GCA_013750175.1	CP056560.1	3399	QLW22512_1		14		cd11586	VbhA_like	VbhA antitoxin and related proteins. VbhA is the antitoxin to VbhT. The VbhT toxin of the mammalian pathogen Bartonella schoenbuchensis is responsible for the disruptive adenylation of host proteins. VbhT also induces FIC-domain-mediated growth arrest in bacteria; it is inhibited by this antitoxin which binds to block the ATP binding site of the VbhT FIC domain.	Enterobacter_cloacae_RHBSTW-00399
===	HV175_06820	11	GCA_013751295.1	CP056581.1				0					Klebsiella_oxytoca_RHBSTW-00365
HV175_06790	1395352..1396263	+	GCA_013751295.1	CP056581.1	1311	QLW88303_1		68		COG0583	LysR	DNA-binding transcriptional regulator, LysR family [Transcription].	Klebsiella_oxytoca_RHBSTW-00365
HV175_06795	1396560..1396964	+	GCA_013751295.1	CP056581.1	1312	QLW88304_1		0					Klebsiella_oxytoca_RHBSTW-00365
HV175_06800	1396961..1398820	+	GCA_013751295.1	CP056581.1	1313	QLW88305_1		0					Klebsiella_oxytoca_RHBSTW-00365
HV175_06805	1399866..1401440	+	GCA_013751295.1	CP056581.1	1314	QLW88306_1		5		COG3515	COG3515	Predicted component of the type VI protein secretion system [Intracellular trafficking, secretion, and vesicular transport].	Klebsiella_oxytoca_RHBSTW-00365
HV175_06815	1403006..1403167	-	GCA_013751295.1	CP056581.1	1315	QLW88307_1		0					Klebsiella_oxytoca_RHBSTW-00365
HV175_06820	1403302..1405203	+	GCA_013751295.1	CP056581.1	1316	QLW88308_1	+	705	CLS_040	pfam03235	DUF262	Protein of unknown function DUF262.	Klebsiella_oxytoca_RHBSTW-00365
HV175_06825	1405347..1406453	-	GCA_013751295.1	CP056581.1	1317	QLW88309_1		5		SAVED1_HNH			Klebsiella_oxytoca_RHBSTW-00365
HV175_06830	1406729..1408039	-	GCA_013751295.1	CP056581.1	1318	QLW88310_1		129		pfam13356	Arm-DNA-bind_3	Arm DNA-binding domain. This DNA-binding domain is found at the N-terminus of a wide variety of phage integrase proteins.	Klebsiella_oxytoca_RHBSTW-00365
HV175_06840	1408751..1409233	-	GCA_013751295.1	CP056581.1	1319	QLW88311_1		54		pfam01668	SmpB	SmpB protein.	Klebsiella_oxytoca_RHBSTW-00365
HV175_06845	1409344..1409820	+	GCA_013751295.1	CP056581.1	1320	QLW88312_1		51		cd07813	COQ10p_like	Coenzyme Q-binding protein COQ10p and similar proteins. Coenzyme Q-binding protein COQ10p and similar proteins. COQ10p is a hydrophobic protein located in the inner membrane of mitochondria that binds coenzyme Q (CoQ), also called ubiquinone, which is an essential electron carrier of the respiratory chain. Deletion of the gene encoding COQ10p (COQ10 or YOL008W) in Saccharomyces cerevisiae results…	Klebsiella_oxytoca_RHBSTW-00365
HV175_06850	1409810..1410100	+	GCA_013751295.1	CP056581.1	1321	QLW88313_1		15		COG2914	PasI	Putative antitoxin component PasI (RatB) of the RatAB toxin-antitoxin module, ubiquitin-RnfH superfamily [Defense mechanisms].	Klebsiella_oxytoca_RHBSTW-00365
===	STW0522CIT01_43790	11	GCA_015134625.1	AP022380.1				0					Citrobacter_freundii_STW0522-01
STW0522CIT01_43740	4711450..4712310	-	GCA_015134625.1	AP022380.1	4374	BBV32885_1		90		pfam00144	Beta-lactamase	Beta-lactamase. This family appears to be distantly related to pfam00905 and pfam00768 D-alanyl-D-alanine carboxypeptidase.	Citrobacter_freundii_STW0522-01
STW0522CIT01_43750	4712493..4713050	-	GCA_015134625.1	AP022380.1	4375	BBV32886_1		68		cd03768	SR_ResInv	Serine Recombinase (SR) family, Resolvase and Invertase subfamily, catalytic domain; members contain a C-terminal DNA binding domain. Serine recombinases catalyze site-specific recombination of DNA molecules by a concerted, four-strand cleavage and rejoining mechanism which involves a transient phosphoserine linkage between DNA and the enzyme. They are functionally versatile and include resolvase…	Citrobacter_freundii_STW0522-01
STW0522CIT01_43760	4713214..4716219	+	GCA_015134625.1	AP022380.1	4376	BBV32887_1		45		pfam13700	DUF4158	Domain of unknown function (DUF4158). The exact function of this domain is not clear, but it frequently occurs as an N-terminal region of transposase 3 or IS3 family of insertion elements.	Citrobacter_freundii_STW0522-01
STW0522CIT01_43770	4716143..4716607	-	GCA_015134625.1	AP022380.1	4377	BBV32888_1		6		pfam03400	DDE_Tnp_IS1	IS1 transposase. Transposase proteins are necessary for efficient DNA transposition. This family represents bacterial IS1 transposases.	Citrobacter_freundii_STW0522-01
STW0522CIT01_43780	4716652..4716927	-	GCA_015134625.1	AP022380.1	4378	BBV32889_1		70		COG3677	InsA	Transposase [Mobilome: prophages, transposons].	Citrobacter_freundii_STW0522-01
STW0522CIT01_43790	4716956..4718029	-	GCA_015134625.1	AP022380.1	4379	BBV32890_1	+	3296	CLS_013	COG1479	COG1479	Uncharacterized conserved protein, contains ParB-like and HNH nuclease domains [Function unknown].	Citrobacter_freundii_STW0522-01
STW0522CIT01_43800	4718218..4719426	+	GCA_015134625.1	AP022380.1	4380	BBV32891_1		17		pfam01609	DDE_Tnp_1	Transposase DDE domain. Transposase proteins are necessary for efficient DNA transposition. This domain is a member of the DDE superfamily, which contain three carboxylate residues that are believed to be responsible for coordinating metal ions needed for catalysis. The catalytic activity of this enzyme involves DNA cleavage at a specific site followed by a strand transfer reaction. This family c…	Citrobacter_freundii_STW0522-01
STW0522CIT01_43810	4719436..4719852	-	GCA_015134625.1	AP022380.1	4381	BBV32892_1		13		COG2207	AraC	AraC-type DNA-binding domain and AraC-containing proteins [Transcription].	Citrobacter_freundii_STW0522-01
STW0522CIT01_43820	4719940..4720533	+	GCA_015134625.1	AP022380.1	4382	BBV32893_1		11		COG1309	AcrR	DNA-binding transcriptional regulator, AcrR family [Transcription].	Citrobacter_freundii_STW0522-01
STW0522CIT01_43830	4720646..4720888	-	GCA_015134625.1	AP022380.1	4383	BBV32894_1		36		cd17388	MFS_TetA	Tetracycline resistance protein TetA and related proteins of the Major Facilitator Superfamily of transporters. This subfamily is composed of tetracycline resistance proteins similar to Escherichia coli TetA(A), TetA(B), and TetA(E), which are metal-tetracycline/H(+) antiporters that confer resistance to tetracycline by an active tetracycline efflux, which is an energy-dependent process that decr…	Citrobacter_freundii_STW0522-01
STW0522CIT01_43840	4720999..4721376	-	GCA_015134625.1	AP022380.1	4384	BBV32895_1		6		pfam03400	DDE_Tnp_IS1	IS1 transposase. Transposase proteins are necessary for efficient DNA transposition. This family represents bacterial IS1 transposases.	Citrobacter_freundii_STW0522-01
===	STW0522CIT19_43650	11	GCA_015134795.1	AP022384.1				0					Citrobacter_freundii_STW0522-19
STW0522CIT19_43600	4700394..4701254	-	GCA_015134795.1	AP022384.1	4360	BBV37885_1		90		pfam00144	Beta-lactamase	Beta-lactamase. This family appears to be distantly related to pfam00905 and pfam00768 D-alanyl-D-alanine carboxypeptidase.	Citrobacter_freundii_STW0522-19
STW0522CIT19_43610	4701437..4701994	-	GCA_015134795.1	AP022384.1	4361	BBV37886_1		68		cd03768	SR_ResInv	Serine Recombinase (SR) family, Resolvase and Invertase subfamily, catalytic domain; members contain a C-terminal DNA binding domain. Serine recombinases catalyze site-specific recombination of DNA molecules by a concerted, four-strand cleavage and rejoining mechanism which involves a transient phosphoserine linkage between DNA and the enzyme. They are functionally versatile and include resolvase…	Citrobacter_freundii_STW0522-19
STW0522CIT19_43620	4702158..4705163	+	GCA_015134795.1	AP022384.1	4362	BBV37887_1		45		pfam13700	DUF4158	Domain of unknown function (DUF4158). The exact function of this domain is not clear, but it frequently occurs as an N-terminal region of transposase 3 or IS3 family of insertion elements.	Citrobacter_freundii_STW0522-19
STW0522CIT19_43630	4705087..4705551	-	GCA_015134795.1	AP022384.1	4363	BBV37888_1		6		pfam03400	DDE_Tnp_IS1	IS1 transposase. Transposase proteins are necessary for efficient DNA transposition. This family represents bacterial IS1 transposases.	Citrobacter_freundii_STW0522-19
STW0522CIT19_43640	4705596..4705871	-	GCA_015134795.1	AP022384.1	4364	BBV37889_1		70		COG3677	InsA	Transposase [Mobilome: prophages, transposons].	Citrobacter_freundii_STW0522-19
STW0522CIT19_43650	4705900..4706973	-	GCA_015134795.1	AP022384.1	4365	BBV37890_1	+	3296	CLS_013	COG1479	COG1479	Uncharacterized conserved protein, contains ParB-like and HNH nuclease domains [Function unknown].	Citrobacter_freundii_STW0522-19
STW0522CIT19_43660	4707162..4708370	+	GCA_015134795.1	AP022384.1	4366	BBV37891_1		17		pfam01609	DDE_Tnp_1	Transposase DDE domain. Transposase proteins are necessary for efficient DNA transposition. This domain is a member of the DDE superfamily, which contain three carboxylate residues that are believed to be responsible for coordinating metal ions needed for catalysis. The catalytic activity of this enzyme involves DNA cleavage at a specific site followed by a strand transfer reaction. This family c…	Citrobacter_freundii_STW0522-19
STW0522CIT19_43670	4708380..4708796	-	GCA_015134795.1	AP022384.1	4367	BBV37892_1		13		COG2207	AraC	AraC-type DNA-binding domain and AraC-containing proteins [Transcription].	Citrobacter_freundii_STW0522-19
STW0522CIT19_43680	4708884..4709477	+	GCA_015134795.1	AP022384.1	4368	BBV37893_1		11		COG1309	AcrR	DNA-binding transcriptional regulator, AcrR family [Transcription].	Citrobacter_freundii_STW0522-19
STW0522CIT19_43690	4709590..4709832	-	GCA_015134795.1	AP022384.1	4369	BBV37894_1		36		cd17388	MFS_TetA	Tetracycline resistance protein TetA and related proteins of the Major Facilitator Superfamily of transporters. This subfamily is composed of tetracycline resistance proteins similar to Escherichia coli TetA(A), TetA(B), and TetA(E), which are metal-tetracycline/H(+) antiporters that confer resistance to tetracycline by an active tetracycline efflux, which is an energy-dependent process that decr…	Citrobacter_freundii_STW0522-19
STW0522CIT19_43700	4709943..4710320	-	GCA_015134795.1	AP022384.1	4370	BBV37895_1		6		pfam03400	DDE_Tnp_IS1	IS1 transposase. Transposase proteins are necessary for efficient DNA transposition. This family represents bacterial IS1 transposases.	Citrobacter_freundii_STW0522-19
===	STN0717ENT60_03820	11	GCA_015137855.1	AP022509.1				0					Enterobacter_cloacae_STN0717-60
STN0717ENT60_03770	408321..408968	-	GCA_015137855.1	AP022509.1	377	BBW29454_1		3		COG3647	YjdF	Uncharacterized membrane protein YjdF [Function unknown].	Enterobacter_cloacae_STN0717-60
STN0717ENT60_03780	409378..409716	-	GCA_015137855.1	AP022509.1	378	BBW29455_1		0					Enterobacter_cloacae_STN0717-60
STN0717ENT60_03790	409937..413053	-	GCA_015137855.1	AP022509.1	379	BBW29456_1		569		COG0610	COG0610	Type I site-specific restriction-modification system, R (restriction) subunit and related helicases ... [Defense mechanisms].	Enterobacter_cloacae_STN0717-60
STN0717ENT60_03800	413170..414381	-	GCA_015137855.1	AP022509.1	380	BBW29457_1		60		cd17268	RMtype1_S_Ara36733I_TRD1-CR1_like	Type I restriction-modification system specificity (S) subunit Target Recognition Domain-ConseRved domain (TRD-CR), similar to S.Ara36733I TRD1-CR1 AND S.Ara36733I TRD2-CR2. Actinomyces radicidentis S subunit (S.Ara36733I) recognizes 5'... CGAGNNNNNCTG ... 3'. The restriction-modification (RM) system S subunit consists of two variable target recognition domains (TRD1 and 2) and two conserved regi…	Enterobacter_cloacae_STN0717-60
STN0717ENT60_03810	414378..415934	-	GCA_015137855.1	AP022509.1	381	BBW29458_1		1105		COG0286	HsdM	Type I restriction-modification system, DNA methylase subunit [Defense mechanisms].	Enterobacter_cloacae_STN0717-60
STN0717ENT60_03820	416138..418003	-	GCA_015137855.1	AP022509.1	382	BBW29459_1	+	705	CLS_002	pfam03235	DUF262	Protein of unknown function DUF262.	Enterobacter_cloacae_STN0717-60
STN0717ENT60_03830	418077..418388	-	GCA_015137855.1	AP022509.1	383	BBW29460_1		0					Enterobacter_cloacae_STN0717-60
STN0717ENT60_03840	418447..419160	-	GCA_015137855.1	AP022509.1	384	BBW29461_1		168		COG2378	YafY	Predicted DNA-binding transcriptional regulator YafY, contains an HTH and WYL domains [Transcription].	Enterobacter_cloacae_STN0717-60
STN0717ENT60_03850	419263..420012	-	GCA_015137855.1	AP022509.1	385	BBW29462_1		83		pfam13099	DUF3944	Domain of unknown function (DUF3944). This short domain is sometimes found N terminal to pfam03981.	Enterobacter_cloacae_STN0717-60
STN0717ENT60_03860	420156..420539	-	GCA_015137855.1	AP022509.1	386	BBW29463_1		0					Enterobacter_cloacae_STN0717-60
STN0717ENT60_03870	420617..420856	-	GCA_015137855.1	AP022509.1	387	BBW29464_1		0					Enterobacter_cloacae_STN0717-60
===	R1TS_03300	11	GCA_017347405.1	AP024495.1				0					Enterobacter_cloacae_En37
R1TS_03250	354927..356135	-	GCA_017347405.1	AP024495.1	325	BCT12297_1		60		cd17268	RMtype1_S_Ara36733I_TRD1-CR1_like	Type I restriction-modification system specificity (S) subunit Target Recognition Domain-ConseRved domain (TRD-CR), similar to S.Ara36733I TRD1-CR1 AND S.Ara36733I TRD2-CR2. Actinomyces radicidentis S subunit (S.Ara36733I) recognizes 5'... CGAGNNNNNCTG ... 3'. The restriction-modification (RM) system S subunit consists of two variable target recognition domains (TRD1 and 2) and two conserved regi…	Enterobacter_cloacae_En37
R1TS_03260	356132..357688	-	GCA_017347405.1	AP024495.1	326	BCT12298_1		1105		COG0286	HsdM	Type I restriction-modification system, DNA methylase subunit [Defense mechanisms].	Enterobacter_cloacae_En37
R1TS_03270	357878..358288	-	GCA_017347405.1	AP024495.1	327	BCT12299_1		0					Enterobacter_cloacae_En37
R1TS_03280	358363..359199	-	GCA_017347405.1	AP024495.1	328	BCT12300_1		51		COG2801	Tra5	Transposase InsO and inactivated derivatives [Mobilome: prophages, transposons].	Enterobacter_cloacae_En37
R1TS_03290	359202..359597	-	GCA_017347405.1	AP024495.1	329	BCT12301_1		295		COG2963	InsE	Transposase and inactivated derivatives [Mobilome: prophages, transposons].	Enterobacter_cloacae_En37
R1TS_03300	359646..361094	-	GCA_017347405.1	AP024495.1	330	BCT12302_1	+	3296	CLS_002	COG1479	COG1479	Uncharacterized conserved protein, contains ParB-like and HNH nuclease domains [Function unknown].	Enterobacter_cloacae_En37
R1TS_03310	361168..361497	-	GCA_017347405.1	AP024495.1	331	BCT12303_1		0					Enterobacter_cloacae_En37
R1TS_03320	361538..362251	-	GCA_017347405.1	AP024495.1	332	BCT12304_1		168		COG2378	YafY	Predicted DNA-binding transcriptional regulator YafY, contains an HTH and WYL domains [Transcription].	Enterobacter_cloacae_En37
R1TS_03330	362354..363103	-	GCA_017347405.1	AP024495.1	333	BCT12305_1		83		pfam13099	DUF3944	Domain of unknown function (DUF3944). This short domain is sometimes found N terminal to pfam03981.	Enterobacter_cloacae_En37
R1TS_03340	363246..363632	-	GCA_017347405.1	AP024495.1	334	BCT12306_1		0					Enterobacter_cloacae_En37
R1TS_03350	363707..363946	-	GCA_017347405.1	AP024495.1	335	BCT12307_1		0					Enterobacter_cloacae_En37
===	R1TS_47410	11	GCA_017347405.1	AP024496.1				0					Enterobacter_cloacae_En37
R1TS_47360	85918..86376	+	GCA_017347405.1	AP024496.1	90	BCT16708_1		6		pfam01526	DDE_Tnp_Tn3	Tn3 transposase DDE domain. This family includes transposases of Tn3, Tn21, Tn1721, Tn2501, Tn3926 transposons from E-coli. The specific binding of the Tn3 transposase to DNA has been demonstrated. Sequence analysis has suggested that the invariant triad of Asp689, Asp765, Glu895 (numbering as in Tn3) may correspond to the D-D-35-E motif previously implicated in the catalysis of numerous transpos…	Enterobacter_cloacae_En37
R1TS_47370	86694..87128	+	GCA_017347405.1	AP024496.1	91	BCT16709_1		51		COG2801	Tra5	Transposase InsO and inactivated derivatives [Mobilome: prophages, transposons].	Enterobacter_cloacae_En37
R1TS_47380	87192..90263	-	GCA_017347405.1	AP024496.1	92	BCT16710_1		569		COG0610	COG0610	Type I site-specific restriction-modification system, R (restriction) subunit and related helicases ... [Defense mechanisms].	Enterobacter_cloacae_En37
R1TS_47390	90250..91656	-	GCA_017347405.1	AP024496.1	93	BCT16711_1		335		COG0732	HsdS	Restriction endonuclease S subunit [Defense mechanisms].	Enterobacter_cloacae_En37
R1TS_47400	91656..94034	-	GCA_017347405.1	AP024496.1	94	BCT16712_1		1105		COG0286	HsdM	Type I restriction-modification system, DNA methylase subunit [Defense mechanisms].	Enterobacter_cloacae_En37
R1TS_47410	94046..95776	-	GCA_017347405.1	AP024496.1	95	BCT16713_1	+	705	CLS_048	pfam03235	DUF262	Protein of unknown function DUF262.	Enterobacter_cloacae_En37
R1TS_47420	95791..96699	-	GCA_017347405.1	AP024496.1	96	BCT16714_1		168		COG2378	YafY	Predicted DNA-binding transcriptional regulator YafY, contains an HTH and WYL domains [Transcription].	Enterobacter_cloacae_En37
R1TS_47430	96863..97165	-	GCA_017347405.1	AP024496.1	97	BCT16715_1		22		pfam18623	TnsE_C	TnsE C-terminal domain. The bacterial transposon Tn7 facilitates horizontal transfer by directing transposition into actively replicating DNA with the element-encoded protein TnsE. Structural analysis of the C-terminal domain of TnsE identified a central V-shaped loop that toggles between two distinct conformations. It is suggested that a conformational change within the C-terminal domain of TnsE…	Enterobacter_cloacae_En37
R1TS_47440	98385..99248	-	GCA_017347405.1	AP024496.1	98	BCT16716_1		174		pfam02387	IncFII_repA	IncFII RepA protein family. This protein is plasmid encoded and found to be essential for plasmid replication.	Enterobacter_cloacae_En37
R1TS_47450	99537..99815	-	GCA_017347405.1	AP024496.1	99	BCT16717_1		75		pfam10723	RepB-RCR_reg	Replication regulatory protein RepB. This is a family of proteins which regulate replication of rolling circle replication (RCR) plasmids that have a double-strand replication origin (dso). Regulation of replication of RCR plasmids occurs mainly at initiation of leading strand synthesis at the dso, such that Rep protein concentration controls plasmid replication.	Enterobacter_cloacae_En37
R1TS_47460	99967..100512	-	GCA_017347405.1	AP024496.1	100	BCT16718_1		73		cd09170	PLDc_Nuc	Catalytic domain of EDTA-resistant nuclease Nuc from Salmonella typhimurium and similar proteins. Catalytic domain of an EDTA-resistant nuclease Nuc from Salmonella typhimurium and similar proteins. Nuc is an endonuclease cleaving both single- and double-stranded DNA. It is the smallest known member of the phospholipase D (PLD, EC 3.1.4.4) superfamily that includes a diverse group of proteins wit…	Enterobacter_cloacae_En37
===	FJMB80155_19640	11	GCA_019973815.1	AP024694.1				0					Escherichia_coli_FUJ80155
FJMB80155_19590	2136323..2137213	+	GCA_019973815.1	AP024694.1	1959	BCX38595_1		136		cd04458	CSP_CDS	Cold-Shock Protein (CSP) contains an S1-like cold-shock domain (CSD) that is found in eukaryotes, prokaryotes, and archaea. CSP's include the major cold-shock proteins CspA and CspB in bacteria and the eukaryotic gene regulatory factor Y-box protein. CSP expression is up-regulated by an abrupt drop in growth temperature. CSP's are also expressed under normal condition at lower level. The function…	Escherichia_coli_FUJ80155
FJMB80155_19600	2137214..2138107	+	GCA_019973815.1	AP024694.1	1960	BCX38596_1		0					Escherichia_coli_FUJ80155
FJMB80155_19610	2138177..2141461	+	GCA_019973815.1	AP024694.1	1961	BCX38597_1		569		COG0610	COG0610	Type I site-specific restriction-modification system, R (restriction) subunit and related helicases ... [Defense mechanisms].	Escherichia_coli_FUJ80155
FJMB80155_19620	2141482..2142213	+	GCA_019973815.1	AP024694.1	1962	BCX38598_1		371		pfam01863	DUF45	Protein of unknown function DUF45. This protein has no known function. Members are found in some archaebacteria, as well as Helicobacter pylori. The proteins are 190-240 amino acids long, with the C-terminus being the most conserved region, containing three conserved histidines. This motif is similar to that found in Zinc proteases, suggesting that this family may also be proteases.	Escherichia_coli_FUJ80155
FJMB80155_19630	2142265..2142774	+	GCA_019973815.1	AP024694.1	1963	BCX38599_1		0					Escherichia_coli_FUJ80155
FJMB80155_19640	2142832..2143599	+	GCA_019973815.1	AP024694.1	1964	BCX38600_1	+	3296	CLS_009	COG1479	COG1479	Uncharacterized conserved protein, contains ParB-like and HNH nuclease domains [Function unknown].	Escherichia_coli_FUJ80155
FJMB80155_19650	2143633..2143908	+	GCA_019973815.1	AP024694.1	1965	BCX38601_1		70		COG3677	InsA	Transposase [Mobilome: prophages, transposons].	Escherichia_coli_FUJ80155
FJMB80155_19660	2143935..2144330	+	GCA_019973815.1	AP024694.1	1966	BCX38602_1		6		pfam03400	DDE_Tnp_IS1	IS1 transposase. Transposase proteins are necessary for efficient DNA transposition. This family represents bacterial IS1 transposases.	Escherichia_coli_FUJ80155
FJMB80155_19670	2144419..2145480	+	GCA_019973815.1	AP024694.1	1967	BCX38603_1		8		pfam07510	DUF1524	Protein of unknown function (DUF1524). This family of uncharacterized proteins contain a conserved HXXP motif. A similar motif is seen in protein families in the His-Me finger endonuclease superfamily which suggests this family of proteins may also act as endonucleases.	Escherichia_coli_FUJ80155
FJMB80155_19680	2146079..2146744	+	GCA_019973815.1	AP024694.1	1968	BCX38604_1		420		COG3318	YecA	Uncharacterized conserved protein YecA, UPF0149 family, contains C-terminal Zn-binding SEC-C motif [Function unknown].	Escherichia_coli_FUJ80155
FJMB80155_19690	2146795..2148006	-	GCA_019973815.1	AP024694.1	1969	BCX38605_1		149		COG0814	SdaC	Amino acid permease [Amino acid transport and metabolism].	Escherichia_coli_FUJ80155
===	FJMB80155_31040	11	GCA_019973815.1	AP024694.1				0					Escherichia_coli_FUJ80155
FJMB80155_30990	3322581..3323231	-	GCA_019973815.1	AP024694.1	3099	BCX39735_1		86		pfam05944	Phage_term_smal	Phage small terminase subunit. This family consists of several phage small terminase subunit proteins as well as some related bacterial sequences.	Escherichia_coli_FUJ80155
FJMB80155_31000	3323235..3324293	-	GCA_019973815.1	AP024694.1	3100	BCX39736_1		104		pfam05125	Phage_cap_P2	Phage major capsid protein, P2 family.	Escherichia_coli_FUJ80155
FJMB80155_31010	3324310..3325143	-	GCA_019973815.1	AP024694.1	3101	BCX39737_1		106		pfam05929	Phage_GPO	Phage capsid scaffolding protein (GPO) serine peptidase. This family consists of several bacteriophage capsid scaffolding proteins (GPO) and some related bacterial sequences. GPO is thought to function in both the assembly of proheads and the cleavage of GPN. The family is found to function as a serine peptidase, with a conserved Asp, His and Ser catalytic triad, as in subtilisin, and as represen…	Escherichia_coli_FUJ80155
FJMB80155_31020	3325286..3327052	+	GCA_019973815.1	AP024694.1	3102	BCX39738_1		106		COG5484	YjcR	Uncharacterized protein YjcR, contains N-terminal HTH domain [Function unknown].	Escherichia_coli_FUJ80155
FJMB80155_31030	3327052..3328086	+	GCA_019973815.1	AP024694.1	3103	BCX39739_1		114		COG5518	COG5518	Bacteriophage capsid portal protein [Mobilome: prophages, transposons].	Escherichia_coli_FUJ80155
FJMB80155_31040	3328123..3329904	-	GCA_019973815.1	AP024694.1	3104	BCX39740_1	+	3296	CLS_026	COG1479	COG1479	Uncharacterized conserved protein, contains ParB-like and HNH nuclease domains [Function unknown].	Escherichia_coli_FUJ80155
FJMB80155_31050	3330438..3331496	+	GCA_019973815.1	AP024694.1	3105	BCX39741_1		0					Escherichia_coli_FUJ80155
FJMB80155_31060	3331671..3331904	-	GCA_019973815.1	AP024694.1	3106	BCX39742_1		70		pfam06183	DinI	DinI-like family. This family of short proteins includes DNA-damage-inducible protein I (DinI) and related proteins. The SOS response, a set of cellular phenomena exhibited by eubacteria, is initiated by various causes that include DNA damage-induced replication arrest, and is positively regulated by the co- protease activity of RecA. Escherichia coli DinI, a LexA-regulated SOS gene product, shut…	Escherichia_coli_FUJ80155
FJMB80155_31070	3331915..3332103	-	GCA_019973815.1	AP024694.1	3107	BCX39743_1		0					Escherichia_coli_FUJ80155
FJMB80155_31080	3332257..3334671	-	GCA_019973815.1	AP024694.1	3108	BCX39744_1		105		pfam05840	Phage_GPA	Bacteriophage replication gene A protein (GPA). This family consists of a group of bacteriophage replication gene A protein (GPA) like sequences from both viruses and bacteria. The members of this family are likely to be endonucleases.	Escherichia_coli_FUJ80155
FJMB80155_31090	3334668..3335525	-	GCA_019973815.1	AP024694.1	3109	BCX39745_1		72		COG0338	Dam	Site-specific DNA-adenine methylase [Replication, recombination and repair].	Escherichia_coli_FUJ80155
===	K9O84_18510	11	GCA_019998725.1	CP083234.1				0					Enterobacter_cloacae_complex_ECL60
K9O84_18485	3870833..3871276	-	GCA_019998725.1	CP083234.1	3561	UAS93935_1		5		COG1403	McrA	5-methylcytosine-specific restriction endonuclease McrA [Defense mechanisms].	Enterobacter_cloacae_complex_ECL60
K9O84_18490	3871276..3871569	-	GCA_019998725.1	CP083234.1	3562	UAS93936_1		1		cd08054	gp6	Head-Tail Connector Protein gp6 of Bacteriophage HK97 and similar proteins. The bacteriophage HK97 gp6 protein is critical in the assembly of the connector, a specialized structure that serves as an interface for head and tail attachment, as well as a point at which DNA exits the head during infection by the bacteriophage. It forms a dodecameric ring structure that comprises the middle ring of th…	Enterobacter_cloacae_complex_ECL60
K9O84_18495	3871566..3872801	-	GCA_019998725.1	CP083234.1	3563	UAS93937_1		1		COG4695	BeeE	Phage portal protein BeeE [Mobilome: prophages, transposons].	Enterobacter_cloacae_complex_ECL60
K9O84_18500	3872803..3873363	-	GCA_019998725.1	CP083234.1	3564	UAS93938_1		1		COG3740	COG3740	Phage head maturation protease [Mobilome: prophages, transposons].	Enterobacter_cloacae_complex_ECL60
K9O84_18505	3873416..3874588	-	GCA_019998725.1	CP083234.1	3565	UAS93939_1		1		COG4653	COG4653	Predicted phage phi-C31 gp36 major capsid-like protein [Mobilome: prophages, transposons].	Enterobacter_cloacae_complex_ECL60
K9O84_18510	3874936..3876690	+	GCA_019998725.1	CP083234.1	3566	UAS93940_1	+	3296	CLS_066	COG1479	COG1479	Uncharacterized conserved protein, contains ParB-like and HNH nuclease domains [Function unknown].	Enterobacter_cloacae_complex_ECL60
K9O84_18515	3876902..3878272	-	GCA_019998725.1	CP083234.1	3567	UAS93941_1		1		cd01125	RepA_RSF1010_like	Hexameric Replicative Helicase RepA of plasmid RSF1010 and related proteins. This family includes the homo-hexameric replicative helicase RepA encoded by plasmid RSF1010. RSF1010 is found in most Gram-negative bacteria and some Gram-positive bacteria . The RepA protein of Plasmid RSF1010 is a 5'-3' DNA helicase which can utilize ATP, dATP, GTP and dGTP (and CTP and dCTP to a lesser extent).	Enterobacter_cloacae_complex_ECL60
K9O84_18520	3878269..3878637	-	GCA_019998725.1	CP083234.1	3568	UAS93942_1		0					Enterobacter_cloacae_complex_ECL60
K9O84_18525	3878634..3878942	-	GCA_019998725.1	CP083234.1	3569	UAS93943_1		0					Enterobacter_cloacae_complex_ECL60
K9O84_18530	3878935..3879204	-	GCA_019998725.1	CP083234.1	3570	UAS93944_1		0					Enterobacter_cloacae_complex_ECL60
K9O84_18535	3879210..3879905	-	GCA_019998725.1	CP083234.1	3571	UAS96829_1		0					Enterobacter_cloacae_complex_ECL60
===	LA337_13940	12	GCA_020099315.1	CP083650.1				0					Citrobacter_europaeus_FDAARGOS_1490
LA337_13915	2933433..2933789	-	GCA_020099315.1	CP083650.1	2684	UBI14288_1		0					Citrobacter_europaeus_FDAARGOS_1490
LA337_13920	2933767..2934909	-	GCA_020099315.1	CP083650.1	2685	UBI14289_1		3		COG1305	YebA	Transglutaminase-like enzyme, putative cysteine protease [Posttranslational modification, protein turnover, chaperones].	Citrobacter_europaeus_FDAARGOS_1490
LA337_13925	2935116..2935586	-	GCA_020099315.1	CP083650.1	2686	UBI14290_1		11		cd07824	SRPBCC_6	Ligand-binding SRPBCC domain of an uncharacterized subfamily of proteins. Uncharacterized group of the SRPBCC (START/RHO_alpha_C/PITP/Bet_v1/CoxG/CalC) domain superfamily. SRPBCC domains have a deep hydrophobic ligand-binding pocket and they bind diverse ligands. SRPBCC domains include the steroidogenic acute regulatory protein (StAR)-related lipid transfer (START) domains of mammalian STARD1-STA…	Citrobacter_europaeus_FDAARGOS_1490
LA337_13930	2935600..2936289	-	GCA_020099315.1	CP083650.1	2687	UBI14291_1		4		pfam07608	DUF1571	Protein of unknown function (DUF1571). A family of paralogous proteins in Rhodopirellula baltica.	Citrobacter_europaeus_FDAARGOS_1490
LA337_13935	2936497..2936841	+	GCA_020099315.1	CP083650.1	2688	UBI14292_1		0					Citrobacter_europaeus_FDAARGOS_1490
LA337_13940	2937271..2939793	-	GCA_020099315.1	CP083650.1	2689	UBI14293_1	+	705	CLS_020	pfam03235	DUF262	Protein of unknown function DUF262.	Citrobacter_europaeus_FDAARGOS_1490
LA337_13945	2939786..2941543	-	GCA_020099315.1	CP083650.1	2690	UBI14294_1	+	705	CLS_043	pfam03235	DUF262	Protein of unknown function DUF262.	Citrobacter_europaeus_FDAARGOS_1490
LA337_13950	2941682..2942437	-	GCA_020099315.1	CP083650.1	2691	UBI14295_1		371		pfam01863	DUF45	Protein of unknown function DUF45. This protein has no known function. Members are found in some archaebacteria, as well as Helicobacter pylori. The proteins are 190-240 amino acids long, with the C-terminus being the most conserved region, containing three conserved histidines. This motif is similar to that found in Zinc proteases, suggesting that this family may also be proteases.	Citrobacter_europaeus_FDAARGOS_1490
LA337_13955	2942434..2945718	-	GCA_020099315.1	CP083650.1	2692	UBI14296_1		569		COG0610	COG0610	Type I site-specific restriction-modification system, R (restriction) subunit and related helicases ... [Defense mechanisms].	Citrobacter_europaeus_FDAARGOS_1490
LA337_13960	2945740..2946987	-	GCA_020099315.1	CP083650.1	2693	UBI14297_1		1		cd17263	RMtype1_S_AbaB8300I-TRD1-CR1_like	Type I restriction-modification system specificity (S) subunit Target Recognition Domain-ConseRved domain (TRD-CR), similar to Acinetobacter baumannii B8300 S subunit (S.AbaB8300I) TRD1-CR1. Acinetobacter baumannii B8300 S subunit (S.AbaB8300I) recognizes 5'... GAYNNNNNNNTCYC ... 3'. The restriction-modification (RM) system S subunit consists of two variable target recognition domains (TRD1 and 2…	Citrobacter_europaeus_FDAARGOS_1490
LA337_13965	2946977..2948500	-	GCA_020099315.1	CP083650.1	2694	UBI14298_1		1105		COG0286	HsdM	Type I restriction-modification system, DNA methylase subunit [Defense mechanisms].	Citrobacter_europaeus_FDAARGOS_1490
LA337_13985	2949194..2949742	-	GCA_020099315.1	CP083650.1	2695	UBI14299_1		11		COG0558	PgsA	Phosphatidylglycerophosphate synthase [Lipid transport and metabolism].	Citrobacter_europaeus_FDAARGOS_1490
===	J7V71_03325	12	GCA_020172745.1	CP072456.1				0					Klebsiella_pneumoniae_b1-2L
J7V71_03280	667785..668399	+	GCA_020172745.1	CP072456.1	642	UBR55234_1		43		pfam11726	Inovirus_Gp2	Inovirus Gp2. Isoform G2P plays an essential role in viral DNA replication; it binds to the origin of replication and cleaves the dsDNA replicative form I (RFI) and becomes covalently bound to it via phosphotyrosine bond, generating the dsDNA replicative form II (RFII).	Klebsiella_pneumoniae_b1-2L
J7V71_03285	668427..668993	+	GCA_020172745.1	CP072456.1	643	UBR55235_1		43		pfam11726	Inovirus_Gp2	Inovirus Gp2. Isoform G2P plays an essential role in viral DNA replication; it binds to the origin of replication and cleaves the dsDNA replicative form I (RFI) and becomes covalently bound to it via phosphotyrosine bond, generating the dsDNA replicative form II (RFII).	Klebsiella_pneumoniae_b1-2L
J7V71_03295	669200..670186	-	GCA_020172745.1	CP072456.1	644	UBR55236_1		295		COG2963	InsE	Transposase and inactivated derivatives [Mobilome: prophages, transposons].	Klebsiella_pneumoniae_b1-2L
J7V71_03310	671525..672547	+	GCA_020172745.1	CP072456.1	645	UBR55237_1		29		COG4584	COG4584	Transposase [Mobilome: prophages, transposons].	Klebsiella_pneumoniae_b1-2L
J7V71_03315	672544..673326	+	GCA_020172745.1	CP072456.1	646	UBR55238_1		42		COG1484	DnaC	DNA replication protein DnaC [Replication, recombination and repair].	Klebsiella_pneumoniae_b1-2L
J7V71_03325	674022..675473	+	GCA_020172745.1	CP072456.1	647	UBR57060_1	+	3296	CLS_004	COG1479	COG1479	Uncharacterized conserved protein, contains ParB-like and HNH nuclease domains [Function unknown].	Klebsiella_pneumoniae_b1-2L
J7V71_03330	675466..677508	+	GCA_020172745.1	CP072456.1	648	UBR55239_1	+	3296	CLS_003	COG1479	COG1479	Uncharacterized conserved protein, contains ParB-like and HNH nuclease domains [Function unknown].	Klebsiella_pneumoniae_b1-2L
J7V71_03335	677695..683430	+	GCA_020172745.1	CP072456.1	649	UBR55240_1		157		pfam13195	DUF4011	Protein of unknown function (DUF4011). This family of proteins is found in archaea and bacteria. Many members are annotated as being putative DNA helicase-related proteins.	Klebsiella_pneumoniae_b1-2L
J7V71_03345	684190..685698	-	GCA_020172745.1	CP072456.1	650	UBR57061_1		71		COG3344	YkfC	Retron-type reverse transcriptase [Mobilome: prophages, transposons].	Klebsiella_pneumoniae_b1-2L
J7V71_03360	688194..689690	-	GCA_020172745.1	CP072456.1	651	UBR55241_1		17		pfam11471	Sugarporin_N	Maltoporin periplasmic N-terminal extension. This domain would appear to be the periplasmic, N-terminal extension of the outer membrane maltoporins, pfam02264, LamB.	Klebsiella_pneumoniae_b1-2L
J7V71_03365	689790..690716	-	GCA_020172745.1	CP072456.1	652	UBR55242_1		16		cd01167	bac_FRK	Fructokinases (FRKs) mainly from bacteria and plants are enzymes with high specificity for fructose, as are all FRKs, but they catalyzes the conversion of fructose to fructose-6-phosphate, which is an entry point into glycolysis via conversion into glucose-6-phosphate. This is in contrast to FRKs [or ketohexokinases (KHKs)] from mammalia and halophilic archaebacteria, which phosphorylate fructose…	Klebsiella_pneumoniae_b1-2L
J7V71_03370	690746..691057	-	GCA_020172745.1	CP072456.1	653	UBR55243_1		0					Klebsiella_pneumoniae_b1-2L
===	J7V71_14945	11	GCA_020172745.1	CP072456.1				0					Klebsiella_pneumoniae_b1-2L
J7V71_14915	3031970..3032176	-	GCA_020172745.1	CP072456.1	2867	UBR52482_1		0					Klebsiella_pneumoniae_b1-2L
J7V71_14920	3032176..3032772	-	GCA_020172745.1	CP072456.1	2868	UBR52483_1		24		pfam07105	DUF1367	Protein of unknown function (DUF1367). This family consists of several highly conserved, hypothetical phage proteins of around 200 residues in length. The function of this family is unknown. Some proteins are annotated as IrsA (intracellular response to stress).	Klebsiella_pneumoniae_b1-2L
J7V71_14925	3032820..3033056	-	GCA_020172745.1	CP072456.1	2869	UBR52484_1		0					Klebsiella_pneumoniae_b1-2L
J7V71_14930	3033870..3034247	-	GCA_020172745.1	CP072456.1	2870	UBR52485_1		4		COG0810	TonB	Periplasmic protein TonB, links inner and outer membranes [Cell wall/membrane/envelope biogenesis].	Klebsiella_pneumoniae_b1-2L
J7V71_14940	3034601..3034897	-	GCA_020172745.1	CP072456.1	2871	UBR52486_1		0					Klebsiella_pneumoniae_b1-2L
J7V71_14945	3035305..3036447	+	GCA_020172745.1	CP072456.1	2872	UBR52487_1	+	705	CLS_028	pfam03235	DUF262	Protein of unknown function DUF262.	Klebsiella_pneumoniae_b1-2L
J7V71_14950	3036449..3037132	+	GCA_020172745.1	CP072456.1	2873	UBR52488_1		62		pfam18737	HEPN_MAE_28990	MAE_28990/MAE_18760-like HEPN. HEPN-like nuclease. MAE_28990 In operon with a ParB nuclease and DNA methylase genes. MAE_18760-like HEPN found fused to HEPN/RES-NTD1, HEPN/Toprim-NTD1, Schlafen and a novel beta rich domain. In operon with ParA/Soj ATPase of SIMIBI-type GTPase fold.	Klebsiella_pneumoniae_b1-2L
J7V71_14955	3037168..3038190	-	GCA_020172745.1	CP072456.1	2874	UBR52489_1		25		pfam00145	DNA_methylase	C-5 cytosine-specific DNA methylase.	Klebsiella_pneumoniae_b1-2L
J7V71_14960	3038489..3038896	-	GCA_020172745.1	CP072456.1	2875	UBR52490_1		0					Klebsiella_pneumoniae_b1-2L
J7V71_14965	3038889..3039125	-	GCA_020172745.1	CP072456.1	2876	UBR52491_1		0					Klebsiella_pneumoniae_b1-2L
J7V71_14970	3039122..3039358	-	GCA_020172745.1	CP072456.1	2877	UBR52492_1		0					Klebsiella_pneumoniae_b1-2L
===	LJX96_03735	11	GCA_020683225.1	CP085642.1				0					Citrobacter_freundii_Cf.1
LJX96_03710	777937..781053	-	GCA_020683225.1	CP085642.1	718	UDR02479_1		569		COG0610	COG0610	Type I site-specific restriction-modification system, R (restriction) subunit and related helicases ... [Defense mechanisms].	Citrobacter_freundii_Cf.1
LJX96_03715	781170..782255	-	GCA_020683225.1	CP085642.1	719	UDR02480_1		60		cd17268	RMtype1_S_Ara36733I_TRD1-CR1_like	Type I restriction-modification system specificity (S) subunit Target Recognition Domain-ConseRved domain (TRD-CR), similar to S.Ara36733I TRD1-CR1 AND S.Ara36733I TRD2-CR2. Actinomyces radicidentis S subunit (S.Ara36733I) recognizes 5'... CGAGNNNNNCTG ... 3'. The restriction-modification (RM) system S subunit consists of two variable target recognition domains (TRD1 and 2) and two conserved regi…	Citrobacter_freundii_Cf.1
LJX96_03720	782309..783289	+	GCA_020683225.1	CP085642.1	720	UDR02481_1		67		COG3039	IS5	Transposase and inactivated derivatives, IS5 family [Mobilome: prophages, transposons].	Citrobacter_freundii_Cf.1
LJX96_03725	783390..783647	-	GCA_020683225.1	CP085642.1	721	UDR02482_1		60		cd17268	RMtype1_S_Ara36733I_TRD1-CR1_like	Type I restriction-modification system specificity (S) subunit Target Recognition Domain-ConseRved domain (TRD-CR), similar to S.Ara36733I TRD1-CR1 AND S.Ara36733I TRD2-CR2. Actinomyces radicidentis S subunit (S.Ara36733I) recognizes 5'... CGAGNNNNNCTG ... 3'. The restriction-modification (RM) system S subunit consists of two variable target recognition domains (TRD1 and 2) and two conserved regi…	Citrobacter_freundii_Cf.1
LJX96_03730	783644..785200	-	GCA_020683225.1	CP085642.1	722	UDR02483_1		1105		COG0286	HsdM	Type I restriction-modification system, DNA methylase subunit [Defense mechanisms].	Citrobacter_freundii_Cf.1
LJX96_03735	785390..787258	-	GCA_020683225.1	CP085642.1	723	UDR02484_1	+	3296	CLS_002	COG1479	COG1479	Uncharacterized conserved protein, contains ParB-like and HNH nuclease domains [Function unknown].	Citrobacter_freundii_Cf.1
LJX96_03740	787329..787640	-	GCA_020683225.1	CP085642.1	724	UDR02485_1		0					Citrobacter_freundii_Cf.1
LJX96_03745	787699..788412	-	GCA_020683225.1	CP085642.1	725	UDR02486_1		168		COG2378	YafY	Predicted DNA-binding transcriptional regulator YafY, contains an HTH and WYL domains [Transcription].	Citrobacter_freundii_Cf.1
LJX96_03750	788515..789264	-	GCA_020683225.1	CP085642.1	726	UDR02487_1		83		pfam13099	DUF3944	Domain of unknown function (DUF3944). This short domain is sometimes found N terminal to pfam03981.	Citrobacter_freundii_Cf.1
LJX96_03755	789408..789794	-	GCA_020683225.1	CP085642.1	727	UDR02488_1		0					Citrobacter_freundii_Cf.1
LJX96_03760	789869..790099	-	GCA_020683225.1	CP085642.1	728	UDR02489_1		0					Citrobacter_freundii_Cf.1
===	LJX96_18890	11	GCA_020683225.1	CP085642.1				0					Citrobacter_freundii_Cf.1
LJX96_18865	3923763..3925181	-	GCA_020683225.1	CP085642.1	3648	UDR00758_1		6		COG0174	GlnA	Glutamine synthetase [Amino acid transport and metabolism].	Citrobacter_freundii_Cf.1
LJX96_18870	3925394..3926158	+	GCA_020683225.1	CP085642.1	3649	UDR00759_1		6		COG2071	PuuD	Gamma-glutamyl-gamma-aminobutyrate hydrolase PuuD (putrescine degradation), contains GATase1-like domain [Amino acid transport and metabolism].	Citrobacter_freundii_Cf.1
LJX96_18875	3926184..3926741	+	GCA_020683225.1	CP085642.1	3650	UDR00760_1		25		COG1396	HipB	Transcriptional regulator, contains XRE-family HTH domain [Transcription].	Citrobacter_freundii_Cf.1
LJX96_18880	3926880..3928367	+	GCA_020683225.1	CP085642.1	3651	UDR00761_1		6		cd07112	ALDH_GABALDH-PuuC	Escherichia coli NADP+-dependent gamma-glutamyl-gamma-aminobutyraldehyde dehydrogenase PuuC-like. NADP+-dependent, gamma-glutamyl-gamma-aminobutyraldehyde dehydrogenase (GABALDH) PuuC of Escherichia coli which catalyzes the conversion of putrescine to 4-aminobutanoate and other similar sequences are present in this CD.	Citrobacter_freundii_Cf.1
LJX96_18885	3928370..3929650	+	GCA_020683225.1	CP085642.1	3652	UDR00762_1		6		COG0665	DadA	Glycine/D-amino acid oxidase (deaminating) [Amino acid transport and metabolism].	Citrobacter_freundii_Cf.1
LJX96_18890	3929906..3931591	+	GCA_020683225.1	CP085642.1	3653	UDR00763_1	+	3296	CLS_021	COG1479	COG1479	Uncharacterized conserved protein, contains ParB-like and HNH nuclease domains [Function unknown].	Citrobacter_freundii_Cf.1
LJX96_18895	3931870..3932997	+	GCA_020683225.1	CP085642.1	3654	UDR00764_1		6		COG1740	HyaA	Ni,Fe-hydrogenase I small subunit [Energy production and conversion].	Citrobacter_freundii_Cf.1
LJX96_18900	3932994..3934787	+	GCA_020683225.1	CP085642.1	3655	UDR00765_1		6		pfam00374	NiFeSe_Hases	Nickel-dependent hydrogenase.	Citrobacter_freundii_Cf.1
LJX96_18905	3934806..3935540	+	GCA_020683225.1	CP085642.1	3656	UDR00766_1		5		COG1969	HyaC	Ni,Fe-hydrogenase I cytochrome b subunit [Energy production and conversion].	Citrobacter_freundii_Cf.1
LJX96_18910	3935537..3936118	+	GCA_020683225.1	CP085642.1	3657	UDR00767_1		5		cd06062	H2MP_MemB-H2up	Endopeptidases belonging to membrane-bound hydrogenases group. These hydrogenases transfer electrons from H2 to a cytochrome that is bound to a membrane-located complex coupling electron transfer to transmembrane proton translocation. Endopeptidase HybD from E. coli is well studied in this group. Maturation of [NiFe] hydrogenases include proteolytic processing of large subunit, assembly with othe…	Citrobacter_freundii_Cf.1
LJX96_18915	3936124..3936525	+	GCA_020683225.1	CP085642.1	3658	UDR00768_1		5		pfam07449	HyaE	Hydrogenase-1 expression protein HyaE. This family contains bacterial hydrogenase-1 expression proteins approximately 120 residues long. This includes the E. coli protein HyaE, and the homologous proteins HoxO of R. eutropha and HupG of R. leguminosarum. Deletion of the hoxO gene in R. eutropha led to complete loss of the uptake [NiFe] hydrogenase activity, suggesting that it has a critical role …	Citrobacter_freundii_Cf.1
===	LJX96_22360	11	GCA_020683225.1	CP085642.1				0					Citrobacter_freundii_Cf.1
LJX96_22335	4649731..4649970	+	GCA_020683225.1	CP085642.1	4306	UDR01385_1		0					Citrobacter_freundii_Cf.1
LJX96_22340	4650045..4650431	+	GCA_020683225.1	CP085642.1	4307	UDR01386_1		0					Citrobacter_freundii_Cf.1
LJX96_22345	4650575..4651324	+	GCA_020683225.1	CP085642.1	4308	UDR01387_1		83		pfam13099	DUF3944	Domain of unknown function (DUF3944). This short domain is sometimes found N terminal to pfam03981.	Citrobacter_freundii_Cf.1
LJX96_22350	4651427..4652140	+	GCA_020683225.1	CP085642.1	4309	UDR01388_1		168		COG2378	YafY	Predicted DNA-binding transcriptional regulator YafY, contains an HTH and WYL domains [Transcription].	Citrobacter_freundii_Cf.1
LJX96_22355	4652199..4652510	+	GCA_020683225.1	CP085642.1	4310	UDR01389_1		0					Citrobacter_freundii_Cf.1
LJX96_22360	4652581..4654449	+	GCA_020683225.1	CP085642.1	4311	UDR01390_1	+	705	CLS_002	pfam03235	DUF262	Protein of unknown function DUF262.	Citrobacter_freundii_Cf.1
LJX96_22365	4654652..4656208	+	GCA_020683225.1	CP085642.1	4312	UDR01391_1		1105		COG0286	HsdM	Type I restriction-modification system, DNA methylase subunit [Defense mechanisms].	Citrobacter_freundii_Cf.1
LJX96_22370	4656205..4657470	+	GCA_020683225.1	CP085642.1	4313	UDR01392_1		14		cd17281	RMtype1_S_HpyAXIII_TRD1-CR1_like	Type I restriction-modification system specificity (S) subunit Target Recognition Domain-ConseRved domain (TRD-CR), similar to Helicobacter pylori 26695 S subunit (S.HpyAXIII/Prototype S.Hpy26695ORF4050P) TRD1-CR1, Neisseria meningitidis 510612 S subunit (S.Nme510612ORF1157P) TRD1-CR1 and Streptococcus mitis SVGS_061 S subunit (S2.Smi61ORF7905P) TRD1-CR1. Helicobacter pylori 26695 S subunit (S.Hp…	Citrobacter_freundii_Cf.1
LJX96_22375	4657587..4660703	+	GCA_020683225.1	CP085642.1	4314	UDR01393_1		569		COG0610	COG0610	Type I site-specific restriction-modification system, R (restriction) subunit and related helicases ... [Defense mechanisms].	Citrobacter_freundii_Cf.1
LJX96_22380	4660728..4661894	+	GCA_020683225.1	CP085642.1	4315	UDR01394_1		0					Citrobacter_freundii_Cf.1
LJX96_22385	4662206..4662523	-	GCA_020683225.1	CP085642.1	4316	UDR01395_1		13		COG2207	AraC	AraC-type DNA-binding domain and AraC-containing proteins [Transcription].	Citrobacter_freundii_Cf.1
===	C_RS25605	16	GCF_000007445.1	NC_004431.1				0					Escherichia_coli_CFT073
C_RS25585	5157844..5158611	-	GCF_000007445.1	NC_004431.1	4593	WP_001298028_1		149		COG1924	YjiL	Activator of 2-hydroxyglutaryl-CoA dehydratase (HSP70-class ATPase domain) [Lipid transport and metabolism].	Escherichia_coli_CFT073
C_RS25590	5158621..5159772	-	GCF_000007445.1	NC_004431.1	4594	WP_001298064_1		182		pfam06050	HGD-D	2-hydroxyglutaryl-CoA dehydratase, D-component. Degradation of glutamate via the hydroxyglutarate pathway involves the syn-elimination of water from 2-hydroxyglutaryl-CoA. This anaerobic process is catalyzed by 2-hydroxyglutaryl-CoA dehydratase, an enzyme with two components (A and D) that reversibly associate during reaction cycles. This component contains one non-reducible [4Fe-4S]2+ cluster an…	Escherichia_coli_CFT073
C_RS25595	5159888..5161168	-	GCF_000007445.1	NC_004431.1	4595	WP_024182263_1		515		COG2733	YjiN	Uncharacterized membrane-anchored protein YjiN, DUF445 family [Function unknown].	Escherichia_coli_CFT073
C_RS25600	5161353..5162273	+	GCF_000007445.1	NC_004431.1	4596	WP_000181195_1		611		COG5464	YadD	Predicted transposase YdaD [Replication, recombination and repair].	Escherichia_coli_CFT073
C_RS28965	5162501..5162581	+	GCF_000007445.1	NC_004431.1	4597	WP_020233658_1		0					Escherichia_coli_CFT073
C_RS25605	5162679..5164772	+	GCF_000007445.1	NC_004431.1	4598	WP_000648234_1	+	3296	CLS_001	COG1479	COG1479	Uncharacterized conserved protein, contains ParB-like and HNH nuclease domains [Function unknown].	Escherichia_coli_CFT073
C_RS25610	5164819..5165160	-	GCF_000007445.1	NC_004431.1	4599	WP_000132630_1		694		pfam08845	SymE_toxin	Toxin SymE, type I toxin-antitoxin system. SymE (SOS-induced yjiW gene with similarity to MazE ) is an SOS-induced toxin. It inhibits cell growth, decreases protein synthesis and increases RNA degradation. It may play a role in the recycling of RNAs damaged under SOS response-inducing conditions. It is predicted to have an AbrB fold, similar to that of the antitoxin MazE. Its translation is repre…	Escherichia_coli_CFT073
C_RS25615	5165381..5167150	-	GCF_000007445.1	NC_004431.1	4600	WP_000110076_1		33		cd17260	RMtype1_S_EcoEI-TRD1-CR1_like	Type I restriction-modification system specificity (S) subunit Target Recognition Domain-ConseRved domain (TRD-CR), similar to S.EcoEI TRD1-CR1, S.EcoJA17PI TRD1-CR1, S.EcoJA23PI TRD1-CR1, and S.StyLTIII TRD1-CR1. Escherichia coli A58 S subunit (S.EcoEI) recognizes 5'... GAGNNNNNNNATGC ... 3', Escherichia coli UCD_JA17_pb S subunit (S.EcoJA17PI) and Escherichia coli UCD_JA23_pb S subunit (S.EcoJA…	Escherichia_coli_CFT073
C_RS25620	5167150..5168619	-	GCF_000007445.1	NC_004431.1	4601	WP_001315223_1		1105		COG0286	HsdM	Type I restriction-modification system, DNA methylase subunit [Defense mechanisms].	Escherichia_coli_CFT073
C_RS25625	5168686..5171118	-	GCF_000007445.1	NC_004431.1	4602	WP_000819026_1		570		COG4096	HsdR	Type I site-specific restriction endonuclease, part of a restriction-modification system [Defense mechanisms].	Escherichia_coli_CFT073
C_RS25630	5171396..5173048	+	GCF_000007445.1	NC_004431.1	4603	WP_001304525_1	+	3296	CLS_005	COG1479	COG1479	Uncharacterized conserved protein, contains ParB-like and HNH nuclease domains [Function unknown].	Escherichia_coli_CFT073
C_RS25635	5173117..5174073	-	GCF_000007445.1	NC_004431.1	4604	WP_001297640_1		414		COG0523	YejR	GTPase, G3E family [General function prediction only].	Escherichia_coli_CFT073
C_RS25640	5174084..5174287	-	GCF_000007445.1	NC_004431.1	4605	WP_000467859_1		393		COG2879	YbdD	Uncharacterized short protein YbdD, DUF466 family [Function unknown].	Escherichia_coli_CFT073
C_RS25645	5174405..5176555	-	GCF_000007445.1	NC_004431.1	4606	WP_001366791_1		378		COG1966	CstA	Carbon starvation protein CstA [Signal transduction mechanisms].	Escherichia_coli_CFT073
C_RS25655	5176932..5178596	+	GCF_000007445.1	NC_004431.1	4607	WP_000919590_1		293		pfam12729	4HB_MCP_1	Four helix bundle sensory module for signal transduction. This family is a four helix bundle that operates as a ubiquitous sensory module in prokaryotic signal-transduction. The 4HB_MCP is always found between two predicted transmembrane helices indicating that it detects only extracellular signals. In many cases the domain is associated with a cytoplasmic HAMP domain suggesting that most protein…	Escherichia_coli_CFT073
C_RS25660	5178639..5179910	-	GCF_000007445.1	NC_004431.1	4608	WP_000118642_1		48		COG1593	DctQ	TRAP-type C4-dicarboxylate transport system, large permease component [Carbohydrate transport and metabolism].	Escherichia_coli_CFT073
===	SCH_RS01715	11	GCF_000008105.1	NC_006905.1				0					Salmonella_enterica_sub_enterica_serovar_Choleraesuis_SC-B67
SCH_RS01685	371391..372641	+	GCF_000008105.1	NC_006905.1	305	WP_000893222_1		6		COG0014	ProA	Gamma-glutamyl phosphate reductase [Amino acid transport and metabolism].	Salmonella_enterica_sub_enterica_serovar_Choleraesuis_SC-B67
SCH_RS01695	372847..374010	-	GCF_000008105.1	NC_006905.1	306	WP_001539161_1		6		pfam00589	Phage_integrase	Phage integrase family. Members of this family cleave DNA substrates by a series of staggered cuts, during which the protein becomes covalently linked to the DNA through a catalytic tyrosine residue at the carboxy end of the alignment. The catalytic site residues in CRE recombinase are Arg-173, His-289, Arg-292 and Tyr-324.	Salmonella_enterica_sub_enterica_serovar_Choleraesuis_SC-B67
SCH_RS01700	374240..374875	-	GCF_000008105.1	NC_006905.1	307	WP_001283605_1		0					Salmonella_enterica_sub_enterica_serovar_Choleraesuis_SC-B67
SCH_RS01705	374946..376121	-	GCF_000008105.1	NC_006905.1	308	WP_001539163_1		94		pfam04448	DUF551	Protein of unknown function (DUF551). This family represents the carboxy terminus of a protein of unknown function, found in dsDNA viruses with no RNA stage, including bacteriophages lambda and P22, and also in some Escherichia coli prophages.	Salmonella_enterica_sub_enterica_serovar_Choleraesuis_SC-B67
SCH_RS01710	376118..376579	-	GCF_000008105.1	NC_006905.1	309	WP_001539165_1		0					Salmonella_enterica_sub_enterica_serovar_Choleraesuis_SC-B67
SCH_RS01715	376576..377097	-	GCF_000008105.1	NC_006905.1	310	WP_001539166_1	+	705	CLS_007	pfam03235	DUF262	Protein of unknown function DUF262.	Salmonella_enterica_sub_enterica_serovar_Choleraesuis_SC-B67
SCH_RS01720	377094..377327	-	GCF_000008105.1	NC_006905.1	311	WP_001539168_1		0					Salmonella_enterica_sub_enterica_serovar_Choleraesuis_SC-B67
SCH_RS01725	377324..377701	-	GCF_000008105.1	NC_006905.1	312	WP_001539169_1		0					Salmonella_enterica_sub_enterica_serovar_Choleraesuis_SC-B67
SCH_RS01730	377698..378324	-	GCF_000008105.1	NC_006905.1	313	WP_023235266_1		4		pfam13392	HNH_3	HNH endonuclease. This is a zinc-binding loop of Fold group 7 as found in endo-deoxy-ribonucleases and HNH nucleases.	Salmonella_enterica_sub_enterica_serovar_Choleraesuis_SC-B67
SCH_RS24585	378311..378487	-	GCF_000008105.1	NC_006905.1	314	WP_023235267_1		13		pfam10930	DUF2737	Protein of unknown function (DUF2737). This family of proteins has no known function.	Salmonella_enterica_sub_enterica_serovar_Choleraesuis_SC-B67
SCH_RS01735	378498..378791	-	GCF_000008105.1	NC_006905.1	315	WP_023235268_1		12		pfam11043	DUF2856	Protein of unknown function (DUF2856). Some members in this viral family of proteins with unknown function are annotated as Abc2 however this cannot be confirmed.	Salmonella_enterica_sub_enterica_serovar_Choleraesuis_SC-B67
===	ECs_5304	18	GCF_000008865.2	NC_002695.2				0					Escherichia_coli_O157_H7_Sakai_Sakai_sub_RIMD_0509952
ECs_5299	5429218..5430489	-	GCF_000008865.2	NC_002695.2	5005	NP_313326_1		515		COG2733	YjiN	Uncharacterized membrane-anchored protein YjiN, DUF445 family [Function unknown].	Escherichia_coli_O157_H7_Sakai_Sakai_sub_RIMD_0509952
ECs_5300	5430530..5431762	-	GCF_000008865.2	NC_002695.2	5006	NP_313327_1		402		cd06174	MFS	Major Facilitator Superfamily. The Major Facilitator Superfamily (MFS) is a large and diverse group of secondary transporters that includes uniporters, symporters, and antiporters. MFS proteins facilitate the transport across cytoplasmic or internal membranes of a variety of substrates including ions, sugar phosphates, drugs, neurotransmitters, nucleosides, amino acids, and peptides. They do so u…	Escherichia_coli_O157_H7_Sakai_Sakai_sub_RIMD_0509952
ECs_5301	5432229..5433011	+	GCF_000008865.2	NC_002695.2	5007	NP_313328_1		611		COG5464	YadD	Predicted transposase YdaD [Replication, recombination and repair].	Escherichia_coli_O157_H7_Sakai_Sakai_sub_RIMD_0509952
ECs_5302	5433429..5434841	-	GCF_000008865.2	NC_002695.2	5008	NP_313329_1		398		COG1167	ARO8	DNA-binding transcriptional regulator, MocR family, contains an aminotransferase domain [Transcription, Amino acid transport and metabolism].	Escherichia_coli_O157_H7_Sakai_Sakai_sub_RIMD_0509952
ECs_5303	5435018..5435182	+	GCF_000008865.2	NC_002695.2	5009	NP_313330_1		567		COG5457	YjiS	Uncharacterized conserved protein YjiS, DUF1127 family [Function unknown].	Escherichia_coli_O157_H7_Sakai_Sakai_sub_RIMD_0509952
ECs_5304	5435279..5436160	+	GCF_000008865.2	NC_002695.2	5010	NP_313331_1	+	3296	CLS_001	COG1479	COG1479	Uncharacterized conserved protein, contains ParB-like and HNH nuclease domains [Function unknown].	Escherichia_coli_O157_H7_Sakai_Sakai_sub_RIMD_0509952
ECs_5305	5436208..5437371	+	GCF_000008865.2	NC_002695.2	5011	NP_313332_1	+	3296	CLS_001	COG1479	COG1479	Uncharacterized conserved protein, contains ParB-like and HNH nuclease domains [Function unknown].	Escherichia_coli_O157_H7_Sakai_Sakai_sub_RIMD_0509952
ECs_5779	5437418..5437759	-	GCF_000008865.2	NC_002695.2	5012	YP_009502675_1		694		pfam08845	SymE_toxin	Toxin SymE, type I toxin-antitoxin system. SymE (SOS-induced yjiW gene with similarity to MazE ) is an SOS-induced toxin. It inhibits cell growth, decreases protein synthesis and increases RNA degradation. It may play a role in the recycling of RNAs damaged under SOS response-inducing conditions. It is predicted to have an AbrB fold, similar to that of the antitoxin MazE. Its translation is repre…	Escherichia_coli_O157_H7_Sakai_Sakai_sub_RIMD_0509952
ECs_5306	5437980..5439734	-	GCF_000008865.2	NC_002695.2	5013	NP_313333_1		335		COG0732	HsdS	Restriction endonuclease S subunit [Defense mechanisms].	Escherichia_coli_O157_H7_Sakai_Sakai_sub_RIMD_0509952
ECs_5307	5439734..5441203	-	GCF_000008865.2	NC_002695.2	5014	NP_313334_2		1105		COG0286	HsdM	Type I restriction-modification system, DNA methylase subunit [Defense mechanisms].	Escherichia_coli_O157_H7_Sakai_Sakai_sub_RIMD_0509952
ECs_5308	5441270..5443702	-	GCF_000008865.2	NC_002695.2	5015	NP_313335_1		570		COG4096	HsdR	Type I site-specific restriction endonuclease, part of a restriction-modification system [Defense mechanisms].	Escherichia_coli_O157_H7_Sakai_Sakai_sub_RIMD_0509952
ECs_5309	5443980..5444264	+	GCF_000008865.2	NC_002695.2	5016	NP_313336_1	+	3296	CLS_005	COG1479	COG1479	Uncharacterized conserved protein, contains ParB-like and HNH nuclease domains [Function unknown].	Escherichia_coli_O157_H7_Sakai_Sakai_sub_RIMD_0509952
ECs_5310	5444273..5445631	+	GCF_000008865.2	NC_002695.2	5017	NP_313337_1	+	3296	CLS_005	COG1479	COG1479	Uncharacterized conserved protein, contains ParB-like and HNH nuclease domains [Function unknown].	Escherichia_coli_O157_H7_Sakai_Sakai_sub_RIMD_0509952
ECs_5311	5445700..5446656	-	GCF_000008865.2	NC_002695.2	5018	NP_313338_2		414		COG0523	YejR	GTPase, G3E family [General function prediction only].	Escherichia_coli_O157_H7_Sakai_Sakai_sub_RIMD_0509952
ECs_5312	5446667..5446870	-	GCF_000008865.2	NC_002695.2	5019	NP_313339_1		393		COG2879	YbdD	Uncharacterized short protein YbdD, DUF466 family [Function unknown].	Escherichia_coli_O157_H7_Sakai_Sakai_sub_RIMD_0509952
ECs_5313	5446920..5449070	-	GCF_000008865.2	NC_002695.2	5020	NP_313340_2		378		COG1966	CstA	Carbon starvation protein CstA [Signal transduction mechanisms].	Escherichia_coli_O157_H7_Sakai_Sakai_sub_RIMD_0509952
ECs_5314	5449363..5449905	-	GCF_000008865.2	NC_002695.2	5021	NP_313341_1		0					Escherichia_coli_O157_H7_Sakai_Sakai_sub_RIMD_0509952
ECs_5315	5450134..5451798	+	GCF_000008865.2	NC_002695.2	5022	NP_313342_1		293		pfam12729	4HB_MCP_1	Four helix bundle sensory module for signal transduction. This family is a four helix bundle that operates as a ubiquitous sensory module in prokaryotic signal-transduction. The 4HB_MCP is always found between two predicted transmembrane helices indicating that it detects only extracellular signals. In many cases the domain is associated with a cytoplasmic HAMP domain suggesting that most protein…	Escherichia_coli_O157_H7_Sakai_Sakai_sub_RIMD_0509952
===	SEN_RS10215	11	GCF_000009505.1	NC_011294.1				0					Salmonella_enterica_sub_enterica_serovar_Enteritidis_P125109
SEN_RS10185	2051897..2052082	+	GCF_000009505.1	NC_011294.1	1932	WP_001067433_1		81		pfam06689	zf-C4_ClpX	ClpX C4-type zinc finger. The ClpX heat shock protein of Escherichia coli is a member of the universally conserved Hsp100 family of proteins, and possesses a putative zinc finger motif of the C4 type. This presumed zinc binding domain is found at the N-terminus of the ClpX protein. ClpX is an ATPase which functions both as a substrate specificity component of the ClpXP protease and as a molecular…	Salmonella_enterica_sub_enterica_serovar_Enteritidis_P125109
SEN_RS10190	2052158..2052409	-	GCF_000009505.1	NC_011294.1	1933	WP_000078504_1		81		pfam13991	BssS	BssS protein family. The BssS protein family is a group of proteins that are involved in regulation of biofilm formation. Proteins in this family are approximately 80 amino acids in length.	Salmonella_enterica_sub_enterica_serovar_Enteritidis_P125109
SEN_RS10200	2052979..2053896	+	GCF_000009505.1	NC_011294.1	1934	WP_000551790_1		82		pfam04381	RdgC	Putative exonuclease, RdgC. Members of the RdgC family may have exonuclease activity. RdgC is required for efficient pilin variation in Neisseria gonorrhoeae, suggesting that it may be involved in recombination reactions. In Escherichia coli, RdgC is required for growth in recombination-deficient exonuclease-depleted strains. Under these conditions, RdgC may act as an exonuclease to remove collap…	Salmonella_enterica_sub_enterica_serovar_Enteritidis_P125109
SEN_RS10205	2053991..2054530	+	GCF_000009505.1	NC_011294.1	1935	WP_000008351_1		158		COG1896	YfbR	5'-deoxynucleotidase YfbR and related HD superfamily hydrolases [Nucleotide transport and metabolism, General function prediction only].	Salmonella_enterica_sub_enterica_serovar_Enteritidis_P125109
SEN_RS10210	2054601..2054831	+	GCF_000009505.1	NC_011294.1	1936	WP_000764235_1		0					Salmonella_enterica_sub_enterica_serovar_Enteritidis_P125109
SEN_RS10215	2054828..2055343	+	GCF_000009505.1	NC_011294.1	1937	WP_000071068_1	+	705	CLS_007	pfam03235	DUF262	Protein of unknown function DUF262.	Salmonella_enterica_sub_enterica_serovar_Enteritidis_P125109
SEN_RS10220	2055340..2055699	+	GCF_000009505.1	NC_011294.1	1938	WP_000065085_1		81		pfam17526	DUF5448	Family of unknown function (DUF5448). This is a family of unknown function found in Gammaproteobacteria.	Salmonella_enterica_sub_enterica_serovar_Enteritidis_P125109
SEN_RS10225	2055971..2056264	+	GCF_000009505.1	NC_011294.1	1939	WP_000267991_1		0					Salmonella_enterica_sub_enterica_serovar_Enteritidis_P125109
SEN_RS10230	2056261..2057124	+	GCF_000009505.1	NC_011294.1	1940	WP_000208076_1		94		pfam04448	DUF551	Protein of unknown function (DUF551). This family represents the carboxy terminus of a protein of unknown function, found in dsDNA viruses with no RNA stage, including bacteriophages lambda and P22, and also in some Escherichia coli prophages.	Salmonella_enterica_sub_enterica_serovar_Enteritidis_P125109
SEN_RS10235	2057121..2057690	+	GCF_000009505.1	NC_011294.1	1941	WP_001061370_1		154		pfam16473	DUF5051	3' exoribonuclease, RNase T-like. This is a highly divergent 3' exoribonuclease family. The proteins constitute a typical RNase fold, where the active site residues form a magnesium catalytic centre. The protein of the solved structure readily cleaves 3' overhangs in a time-dependent manner. It is similar to DEDD-type RNases and is an unusual ATP-binding protein that binds ATP and dATP. It forms …	Salmonella_enterica_sub_enterica_serovar_Enteritidis_P125109
SEN_RS10240	2057730..2057957	+	GCF_000009505.1	NC_011294.1	1942	WP_001527041_1		156		pfam13986	DUF4224	Domain of unknown function (DUF4224). This presumed domain is functionally uncharacterized. This domain family is found in bacteria and viruses, and is approximately 50 amino acids in length. The protein is likely to be of phage origin and is found as protein Gp02 in the Xylella phage Xfas53.	Salmonella_enterica_sub_enterica_serovar_Enteritidis_P125109
===	ECSE_RS07355	11	GCF_000010385.1	NC_011415.1				0					Escherichia_coli_SE11
ECSE_RS07330	1483923..1484345	+	GCF_000010385.1	NC_011415.1	1366	WP_000693804_1		16		pfam06254	YdaT_toxin	Putative bacterial toxin ydaT. YdaT_toxin is a family of putative bacterial toxins that are neutralized by the putative antitoxin YdaS, UniProtKB:P76063, family pfam144549.	Escherichia_coli_SE11
ECSE_RS07335	1484358..1485215	+	GCF_000010385.1	NC_011415.1	1367	WP_000899748_1		12		COG3756	YdaU	Uncharacterized conserved protein YdaU, DUF1376 family [Function unknown].	Escherichia_coli_SE11
ECSE_RS07340	1485222..1485968	+	GCF_000010385.1	NC_011415.1	1368	WP_000788971_1		42		COG1484	DnaC	DNA replication protein DnaC [Replication, recombination and repair].	Escherichia_coli_SE11
ECSE_RS07345	1485991..1486752	+	GCF_000010385.1	NC_011415.1	1369	WP_000450658_1		14		pfam07789	DUF1627	Protein of unknown function (DUF1627). This is a group of sequences found in hypothetical proteins predicted to be expressed in a number of bacterial species. The region in question is approximately 150 amino acid residues long.	Escherichia_coli_SE11
ECSE_RS07350	1486768..1487145	+	GCF_000010385.1	NC_011415.1	1370	WP_001141106_1		19		pfam06163	DUF977	Bacterial protein of unknown function (DUF977). This family consists of several hypothetical bacterial proteins from Escherichia coli and Salmonella typhi. The function of this family is unknown.	Escherichia_coli_SE11
ECSE_RS07355	1487436..1489118	+	GCF_000010385.1	NC_011415.1	1371	WP_001118594_1	+	3296	CLS_039	COG1479	COG1479	Uncharacterized conserved protein, contains ParB-like and HNH nuclease domains [Function unknown].	Escherichia_coli_SE11
ECSE_RS07360	1489646..1490695	+	GCF_000010385.1	NC_011415.1	1372	WP_000505828_1		7		pfam00515	TPR_1	Tetratricopeptide repeat.	Escherichia_coli_SE11
ECSE_RS26720	1491180..1492357	-	GCF_000010385.1	NC_011415.1	1373	WP_085968792_1		295		COG2963	InsE	Transposase and inactivated derivatives [Mobilome: prophages, transposons].	Escherichia_coli_SE11
ECSE_RS07385	1492989..1493588	+	GCF_000010385.1	NC_011415.1	1374	WP_000940319_1		24		pfam07105	DUF1367	Protein of unknown function (DUF1367). This family consists of several highly conserved, hypothetical phage proteins of around 200 residues in length. The function of this family is unknown. Some proteins are annotated as IrsA (intracellular response to stress).	Escherichia_coli_SE11
ECSE_RS07390	1493588..1493878	+	GCF_000010385.1	NC_011415.1	1375	WP_000247763_1		15		pfam07102	DUF1364	Protein of unknown function (DUF1364). This family consists of several bacterial and phage proteins of around 95 residues in length. The function of this family is unknown.	Escherichia_coli_SE11
ECSE_RS07395	1493875..1494417	+	GCF_000010385.1	NC_011415.1	1376	WP_000640161_1		4		pfam06576	DUF1133	Protein of unknown function (DUF1133). This family consists of a number of hypothetical proteins from Escherichia coli O157:H7 and Salmonella typhi. The function of this family is unknown.	Escherichia_coli_SE11
===	ECO103_RS09955	11	GCF_000010745.1	NC_013353.1				0					Escherichia_coli_O103_H2_12009
ECO103_RS31415	1985048..1985203	-	GCF_000010745.1	NC_013353.1	1833	WP_000333495_1		31		pfam06528	Phage_P2_GpE	Phage P2 GpE. This family consists of several phage and bacterial proteins which are closely related to the GpE tail protein from Phage P2.	Escherichia_coli_O103_H2_12009
ECO103_RS09935	1985212..1985577	-	GCF_000010745.1	NC_013353.1	1834	WP_000665308_1		0					Escherichia_coli_O103_H2_12009
ECO103_RS09940	1985632..1986144	-	GCF_000010745.1	NC_013353.1	1835	WP_000290450_1		8		COG3498	COG3498	Phage tail tube protein FII [Mobilome: prophages, transposons].	Escherichia_coli_O103_H2_12009
ECO103_RS09945	1986144..1987328	-	GCF_000010745.1	NC_013353.1	1836	WP_000005435_1		10		COG3497	COG3497	Phage tail sheath protein FI [Mobilome: prophages, transposons].	Escherichia_coli_O103_H2_12009
ECO103_RS09950	1987485..1988594	+	GCF_000010745.1	NC_013353.1	1837	WP_000567532_1		10		COG3500	gpD	Phage protein D [Mobilome: prophages, transposons].	Escherichia_coli_O103_H2_12009
ECO103_RS09955	1988946..1990529	+	GCF_000010745.1	NC_013353.1	1838	WP_000146939_1	+	705	CLS_014	pfam03235	DUF262	Protein of unknown function DUF262.	Escherichia_coli_O103_H2_12009
ECO103_RS09960	1990787..1991047	+	GCF_000010745.1	NC_013353.1	1839	WP_000488107_1		43		pfam04606	Ogr_Delta	Ogr/Delta-like zinc finger. This is a viral family of phage zinc-binding transcriptional activators, which also contains cryptic members in some bacterial genomes. The P4 phage delta protein contains two such domains attached covalently, while the P2 phage Ogr proteins possess one domain but function as dimers. All the members of this family have the following consensus sequence: C-X(2)-C-X(3)-A-…	Escherichia_coli_O103_H2_12009
ECO103_RS09965	1991238..1991378	+	GCF_000010745.1	NC_013353.1	1840	WP_000078916_1		33		pfam01848	HOK_GEF	Hok/gef family.	Escherichia_coli_O103_H2_12009
ECO103_RS09970	1991681..1991980	-	GCF_000010745.1	NC_013353.1	1841	WP_001229265_1		10		cd13835	IHF_A	Alpha subunit of integration host factor (IHFA). This subfamily consists of the alpha subunit of integration host factor (IHF) and IHF-like domains. IHF is a nucleoid-associated protein (NAP) that binds and sharply bends many DNA targets in a sequence specific manner. It is a heterodimeric protein composed of two highly homologous subunits IHFA (IHF-alpha) and IHFB (IHF-beta). It is known to act …	Escherichia_coli_O103_H2_12009
ECO103_RS09975	1991985..1994372	-	GCF_000010745.1	NC_013353.1	1842	WP_000672369_1		10		COG0073	EMAP	tRNA-binding EMAP/Myf domain [Translation, ribosomal structure and biogenesis].	Escherichia_coli_O103_H2_12009
ECO103_RS09980	1994387..1995370	-	GCF_000010745.1	NC_013353.1	1843	WP_000018596_1		10		COG0016	PheS	Phenylalanyl-tRNA synthetase alpha subunit [Translation, ribosomal structure and biogenesis].	Escherichia_coli_O103_H2_12009
===	UTI89_RS14420	11	GCF_000013265.1	NC_007946.1				0					Escherichia_coli_UTI89
UTI89_RS14385	2898376..2898813	-	GCF_000013265.1	NC_007946.1	2652	WP_001339419_1		51		cd07813	COQ10p_like	Coenzyme Q-binding protein COQ10p and similar proteins. Coenzyme Q-binding protein COQ10p and similar proteins. COQ10p is a hydrophobic protein located in the inner membrane of mitochondria that binds coenzyme Q (CoQ), also called ubiquinone, which is an essential electron carrier of the respiratory chain. Deletion of the gene encoding COQ10p (COQ10 or YOL008W) in Saccharomyces cerevisiae results…	Escherichia_coli_UTI89
UTI89_RS14390	2898984..2899466	+	GCF_000013265.1	NC_007946.1	2653	WP_000162574_1		54		pfam01668	SmpB	SmpB protein.	Escherichia_coli_UTI89
UTI89_RS14400	2900623..2901411	+	GCF_000013265.1	NC_007946.1	2654	WP_000183405_1		45		pfam18742	DpnII-MboI	REase_DpnII-MboI. REase Fold fused to DpnII/MboI-NTD.	Escherichia_coli_UTI89
UTI89_RS14405	2901499..2901792	-	GCF_000013265.1	NC_007946.1	2655	WP_000174562_1		0					Escherichia_coli_UTI89
UTI89_RS14410	2902003..2902776	-	GCF_000013265.1	NC_007946.1	2656	WP_000353910_1		41		COG3680	COG3680	Uncharacterized protein [Function unknown].	Escherichia_coli_UTI89
UTI89_RS14420	2903828..2905717	+	GCF_000013265.1	NC_007946.1	2657	WP_000834402_1	+	3296	CLS_006	COG1479	COG1479	Uncharacterized conserved protein, contains ParB-like and HNH nuclease domains [Function unknown].	Escherichia_coli_UTI89
UTI89_RS14430	2905971..2906462	+	GCF_000013265.1	NC_007946.1	2658	WP_001115559_1		0					Escherichia_coli_UTI89
UTI89_RS14435	2906465..2906908	+	GCF_000013265.1	NC_007946.1	2659	WP_001089535_1		159		pfam02413	Caudo_TAP	Caudovirales tail fibre assembly protein, lambda gpK. This family contains bacterial and phage tail fibre assembly proteins. E.coli contains several members of this family although the function of these proteins is uncertain. Using the lambda phage members as examples, there are both gptfa and gpK tail proteins here. GpK forms part of the TTC or tail-tip complex that is located at the distal end …	Escherichia_coli_UTI89
UTI89_RS14440	2906880..2907482	-	GCF_000013265.1	NC_007946.1	2660	WP_000356380_1		159		pfam02413	Caudo_TAP	Caudovirales tail fibre assembly protein, lambda gpK. This family contains bacterial and phage tail fibre assembly proteins. E.coli contains several members of this family although the function of these proteins is uncertain. Using the lambda phage members as examples, there are both gptfa and gpK tail proteins here. GpK forms part of the TTC or tail-tip complex that is located at the distal end …	Escherichia_coli_UTI89
UTI89_RS14445	2907482..2908225	-	GCF_000013265.1	NC_007946.1	2661	WP_000554665_1		53		pfam07484	Collar	Phage Tail Collar Domain. This region is occasionally found in conjunction with pfam03335. Most of the family appear to be phage tail proteins; however some appear to be involved in other processes. For instance a member from Rhizobium leguminosarum may be involved in plant-microbe interactions. A related protein MrpB is involved in the pathogenicity of Microcystis aeruginosa. The finding of this…	Escherichia_coli_UTI89
UTI89_RS14450	2908229..2908813	-	GCF_000013265.1	NC_007946.1	2662	WP_000539246_1		57		COG3778	YmfQ	Uncharacterized protein YmfQ in lambdoid prophage, DUF2313 family [Mobilome: prophages, transposons].	Escherichia_coli_UTI89
===	UTI89_RS25985	11	GCF_000013265.1	NC_007946.1				0					Escherichia_coli_UTI89
UTI89_RS24465	4946549..4947316	-	GCF_000013265.1	NC_007946.1	4506	WP_001366785_1		149		COG1924	YjiL	Activator of 2-hydroxyglutaryl-CoA dehydratase (HSP70-class ATPase domain) [Lipid transport and metabolism].	Escherichia_coli_UTI89
UTI89_RS24470	4947326..4948477	-	GCF_000013265.1	NC_007946.1	4507	WP_001298064_1		182		pfam06050	HGD-D	2-hydroxyglutaryl-CoA dehydratase, D-component. Degradation of glutamate via the hydroxyglutarate pathway involves the syn-elimination of water from 2-hydroxyglutaryl-CoA. This anaerobic process is catalyzed by 2-hydroxyglutaryl-CoA dehydratase, an enzyme with two components (A and D) that reversibly associate during reaction cycles. This component contains one non-reducible [4Fe-4S]2+ cluster an…	Escherichia_coli_UTI89
UTI89_RS24475	4948593..4949873	-	GCF_000013265.1	NC_007946.1	4508	WP_001366783_1		515		COG2733	YjiN	Uncharacterized membrane-anchored protein YjiN, DUF445 family [Function unknown].	Escherichia_coli_UTI89
UTI89_RS24480	4950058..4950978	+	GCF_000013265.1	NC_007946.1	4509	WP_000181195_1		611		COG5464	YadD	Predicted transposase YdaD [Replication, recombination and repair].	Escherichia_coli_UTI89
UTI89_RS28430	4951206..4951286	+	GCF_000013265.1	NC_007946.1	4510	WP_020233658_1		0					Escherichia_coli_UTI89
UTI89_RS25985	4951384..4953477	+	GCF_000013265.1	NC_007946.1	4511	WP_000648249_1	+	3296	CLS_001	COG1479	COG1479	Uncharacterized conserved protein, contains ParB-like and HNH nuclease domains [Function unknown].	Escherichia_coli_UTI89
UTI89_RS24490	4953524..4953865	-	GCF_000013265.1	NC_007946.1	4512	WP_000132612_1		694		pfam08845	SymE_toxin	Toxin SymE, type I toxin-antitoxin system. SymE (SOS-induced yjiW gene with similarity to MazE ) is an SOS-induced toxin. It inhibits cell growth, decreases protein synthesis and increases RNA degradation. It may play a role in the recycling of RNAs damaged under SOS response-inducing conditions. It is predicted to have an AbrB fold, similar to that of the antitoxin MazE. Its translation is repre…	Escherichia_coli_UTI89
UTI89_RS24495	4954094..4955461	-	GCF_000013265.1	NC_007946.1	4513	WP_001272440_1		98		cd17273	RMtype1_S_EcoJA69PI-TRD1-CR1_like	Type I restriction-modification system specificity (S) subunit Target Recognition Domain-ConseRved domain (TRD-CR), similar to S.EcoJA69PI TRD1-CR1, MjaXIP/S.MjaORF132P TRD2-CR2, and S.HspDL1ORF16625P TRD2-CR2. Escherichia coli UCD_JA69_pb S subunit (S.EcoJA69PI) recognizes 5'... CCANNNNNNNCTTC ... 3'. The recognition sequences of Methanococcus jannaschii MjaXIP/S.MjaORF132P TRD2-CR2 and Halobact…	Escherichia_coli_UTI89
UTI89_RS24500	4955458..4957047	-	GCF_000013265.1	NC_007946.1	4514	WP_001063199_1		1105		COG0286	HsdM	Type I restriction-modification system, DNA methylase subunit [Defense mechanisms].	Escherichia_coli_UTI89
UTI89_RS24505	4957249..4960761	-	GCF_000013265.1	NC_007946.1	4515	WP_000981378_1		84		pfam15709	DUF4670	Domain of unknown function (DUF4670). This family of proteins is found in eukaryotes. Proteins in this family are typically between 373 and 763 amino acids in length.	Escherichia_coli_UTI89
UTI89_RS24510	4960949..4961863	+	GCF_000013265.1	NC_007946.1	4516	WP_000217935_1		77		COG1715	Mrr	Restriction endonuclease Mrr [Defense mechanisms].	Escherichia_coli_UTI89
===	ECP_RS24230	16	GCF_000013305.1	NC_008253.1				0					Escherichia_coli_536
ECP_RS23700	4867156..4867923	-	GCF_000013305.1	NC_008253.1	4278	WP_001298028_1		149		COG1924	YjiL	Activator of 2-hydroxyglutaryl-CoA dehydratase (HSP70-class ATPase domain) [Lipid transport and metabolism].	Escherichia_coli_536
ECP_RS23705	4867933..4869084	-	GCF_000013305.1	NC_008253.1	4279	WP_001298064_1		182		pfam06050	HGD-D	2-hydroxyglutaryl-CoA dehydratase, D-component. Degradation of glutamate via the hydroxyglutarate pathway involves the syn-elimination of water from 2-hydroxyglutaryl-CoA. This anaerobic process is catalyzed by 2-hydroxyglutaryl-CoA dehydratase, an enzyme with two components (A and D) that reversibly associate during reaction cycles. This component contains one non-reducible [4Fe-4S]2+ cluster an…	Escherichia_coli_536
ECP_RS23710	4869200..4870480	-	GCF_000013305.1	NC_008253.1	4280	WP_001298033_1		515		COG2733	YjiN	Uncharacterized membrane-anchored protein YjiN, DUF445 family [Function unknown].	Escherichia_coli_536
ECP_RS23715	4870665..4871585	+	GCF_000013305.1	NC_008253.1	4281	WP_000181195_1		611		COG5464	YadD	Predicted transposase YdaD [Replication, recombination and repair].	Escherichia_coli_536
ECP_RS26630	4871813..4871893	+	GCF_000013305.1	NC_008253.1	4282	WP_020233658_1		0					Escherichia_coli_536
ECP_RS24230	4871991..4874084	+	GCF_000013305.1	NC_008253.1	4283	WP_000648237_1	+	3296	CLS_001	COG1479	COG1479	Uncharacterized conserved protein, contains ParB-like and HNH nuclease domains [Function unknown].	Escherichia_coli_536
ECP_RS23725	4874131..4874472	-	GCF_000013305.1	NC_008253.1	4284	WP_000132614_1		694		pfam08845	SymE_toxin	Toxin SymE, type I toxin-antitoxin system. SymE (SOS-induced yjiW gene with similarity to MazE ) is an SOS-induced toxin. It inhibits cell growth, decreases protein synthesis and increases RNA degradation. It may play a role in the recycling of RNAs damaged under SOS response-inducing conditions. It is predicted to have an AbrB fold, similar to that of the antitoxin MazE. Its translation is repre…	Escherichia_coli_536
ECP_RS23730	4874693..4876399	-	GCF_000013305.1	NC_008253.1	4285	WP_001100192_1		43		cd17267	RMtype1_S_EcoAO83I-TRD1-CR1_like	Type I restriction-modification system specificity (S) subunit Target Recognition Domain-ConseRved domain (TRD-CR), similar to S.EcoAO83I TRD1-CR1 and S.AbaB8342I TRD2-CR2. Escherichia coli strain A0 34/86 S subunit (S.EcoAO83I) recognizes 5'... GGANNNNNNNNATGC ... 3, and Acinetobacter baumannii B8342 S subunit (S.AbaB8342I) recognizes 5'... TTCANNNNNNTCC ... 3. The restriction-modification (RM) …	Escherichia_coli_536
ECP_RS23735	4876399..4877868	-	GCF_000013305.1	NC_008253.1	4286	WP_024174346_1		1105		COG0286	HsdM	Type I restriction-modification system, DNA methylase subunit [Defense mechanisms].	Escherichia_coli_536
ECP_RS23740	4877935..4880367	-	GCF_000013305.1	NC_008253.1	4287	WP_000819015_1		570		COG4096	HsdR	Type I site-specific restriction endonuclease, part of a restriction-modification system [Defense mechanisms].	Escherichia_coli_536
ECP_RS23745	4880645..4882297	+	GCF_000013305.1	NC_008253.1	4288	WP_001298048_1	+	3296	CLS_005	COG1479	COG1479	Uncharacterized conserved protein, contains ParB-like and HNH nuclease domains [Function unknown].	Escherichia_coli_536
ECP_RS23750	4882366..4883322	-	GCF_000013305.1	NC_008253.1	4289	WP_001298065_1		414		COG0523	YejR	GTPase, G3E family [General function prediction only].	Escherichia_coli_536
ECP_RS23755	4883333..4883536	-	GCF_000013305.1	NC_008253.1	4290	WP_000467859_1		393		COG2879	YbdD	Uncharacterized short protein YbdD, DUF466 family [Function unknown].	Escherichia_coli_536
ECP_RS23760	4883654..4885804	-	GCF_000013305.1	NC_008253.1	4291	WP_011579346_1		378		COG1966	CstA	Carbon starvation protein CstA [Signal transduction mechanisms].	Escherichia_coli_536
ECP_RS23770	4886181..4887845	+	GCF_000013305.1	NC_008253.1	4292	WP_000919563_1		293		pfam12729	4HB_MCP_1	Four helix bundle sensory module for signal transduction. This family is a four helix bundle that operates as a ubiquitous sensory module in prokaryotic signal-transduction. The 4HB_MCP is always found between two predicted transmembrane helices indicating that it detects only extracellular signals. In many cases the domain is associated with a cytoplasmic HAMP domain suggesting that most protein…	Escherichia_coli_536
ECP_RS23775	4887888..4889159	-	GCF_000013305.1	NC_008253.1	4293	WP_000118642_1		48		COG1593	DctQ	TRAP-type C4-dicarboxylate transport system, large permease component [Carbohydrate transport and metabolism].	Escherichia_coli_536
===	APECO1_RS28005	11	GCF_000014845.1	NC_008563.1				0					Escherichia_coli_APEC_O1
APECO1_RS25025	4962778..4963545	-	GCF_000014845.1	NC_008563.1	4574	WP_001366785_1		149		COG1924	YjiL	Activator of 2-hydroxyglutaryl-CoA dehydratase (HSP70-class ATPase domain) [Lipid transport and metabolism].	Escherichia_coli_APEC_O1
APECO1_RS25030	4963555..4964706	-	GCF_000014845.1	NC_008563.1	4575	WP_001298064_1		182		pfam06050	HGD-D	2-hydroxyglutaryl-CoA dehydratase, D-component. Degradation of glutamate via the hydroxyglutarate pathway involves the syn-elimination of water from 2-hydroxyglutaryl-CoA. This anaerobic process is catalyzed by 2-hydroxyglutaryl-CoA dehydratase, an enzyme with two components (A and D) that reversibly associate during reaction cycles. This component contains one non-reducible [4Fe-4S]2+ cluster an…	Escherichia_coli_APEC_O1
APECO1_RS25035	4964822..4966102	-	GCF_000014845.1	NC_008563.1	4576	WP_001366783_1		515		COG2733	YjiN	Uncharacterized membrane-anchored protein YjiN, DUF445 family [Function unknown].	Escherichia_coli_APEC_O1
APECO1_RS25040	4966287..4967207	+	GCF_000014845.1	NC_008563.1	4577	WP_000181195_1		611		COG5464	YadD	Predicted transposase YdaD [Replication, recombination and repair].	Escherichia_coli_APEC_O1
APECO1_RS30670	4967435..4967515	+	GCF_000014845.1	NC_008563.1	4578	WP_020233658_1		0					Escherichia_coli_APEC_O1
APECO1_RS28005	4967613..4969706	+	GCF_000014845.1	NC_008563.1	4579	WP_000648248_1	+	3296	CLS_001	COG1479	COG1479	Uncharacterized conserved protein, contains ParB-like and HNH nuclease domains [Function unknown].	Escherichia_coli_APEC_O1
APECO1_RS25050	4969753..4970094	-	GCF_000014845.1	NC_008563.1	4580	WP_000132612_1		694		pfam08845	SymE_toxin	Toxin SymE, type I toxin-antitoxin system. SymE (SOS-induced yjiW gene with similarity to MazE ) is an SOS-induced toxin. It inhibits cell growth, decreases protein synthesis and increases RNA degradation. It may play a role in the recycling of RNAs damaged under SOS response-inducing conditions. It is predicted to have an AbrB fold, similar to that of the antitoxin MazE. Its translation is repre…	Escherichia_coli_APEC_O1
APECO1_RS25055	4970323..4971690	-	GCF_000014845.1	NC_008563.1	4581	WP_001272440_1		98		cd17273	RMtype1_S_EcoJA69PI-TRD1-CR1_like	Type I restriction-modification system specificity (S) subunit Target Recognition Domain-ConseRved domain (TRD-CR), similar to S.EcoJA69PI TRD1-CR1, MjaXIP/S.MjaORF132P TRD2-CR2, and S.HspDL1ORF16625P TRD2-CR2. Escherichia coli UCD_JA69_pb S subunit (S.EcoJA69PI) recognizes 5'... CCANNNNNNNCTTC ... 3'. The recognition sequences of Methanococcus jannaschii MjaXIP/S.MjaORF132P TRD2-CR2 and Halobact…	Escherichia_coli_APEC_O1
APECO1_RS25060	4971687..4973276	-	GCF_000014845.1	NC_008563.1	4582	WP_001063199_1		1105		COG0286	HsdM	Type I restriction-modification system, DNA methylase subunit [Defense mechanisms].	Escherichia_coli_APEC_O1
APECO1_RS25065	4973478..4976990	-	GCF_000014845.1	NC_008563.1	4583	WP_000981378_1		84		pfam15709	DUF4670	Domain of unknown function (DUF4670). This family of proteins is found in eukaryotes. Proteins in this family are typically between 373 and 763 amino acids in length.	Escherichia_coli_APEC_O1
APECO1_RS25070	4977178..4978092	+	GCF_000014845.1	NC_008563.1	4584	WP_000217935_1		77		COG1715	Mrr	Restriction endonuclease Mrr [Defense mechanisms].	Escherichia_coli_APEC_O1
===	SNSL254_RS24035	11	GCF_000016045.1	NC_011080.1				0					Salmonella_enterica_sub_enterica_serovar_Newport_SL254
SNSL254_RS24010	4743160..4744113	+	GCF_000016045.1	NC_011080.1	4402	WP_000749994_1		611		COG5464	YadD	Predicted transposase YdaD [Replication, recombination and repair].	Salmonella_enterica_sub_enterica_serovar_Newport_SL254
SNSL254_RS24015	4744294..4745664	+	GCF_000016045.1	NC_011080.1	4403	WP_000331417_1		122		cd07100	ALDH_SSADH1_GabD1	Mycobacterium tuberculosis succinate-semialdehyde dehydrogenase 1-like. Succinate-semialdehyde dehydrogenase 1 (SSADH1, GabD1, EC=1.2.1.16) catalyzes the NADP(+)-dependent oxidation of succinate semialdehyde (SSA) to succinate. SSADH activity in Mycobacterium tuberculosis (Mtb) is encoded by both gabD1 (Rv0234c) and gabD2 (Rv1731). The Mtb GabD1 SSADH1 reportedly is an enzyme of the gamma-aminobu…	Salmonella_enterica_sub_enterica_serovar_Newport_SL254
SNSL254_RS24020	4745759..4745902	-	GCF_000016045.1	NC_011080.1	4404	WP_001622104_1		0					Salmonella_enterica_sub_enterica_serovar_Newport_SL254
SNSL254_RS24025	4745869..4746033	+	GCF_000016045.1	NC_011080.1	4405	WP_000397917_1		567		COG5457	YjiS	Uncharacterized conserved protein YjiS, DUF1127 family [Function unknown].	Salmonella_enterica_sub_enterica_serovar_Newport_SL254
SNSL254_RS24030	4746110..4747030	-	GCF_000016045.1	NC_011080.1	4406	WP_001280246_1		130		cd22341	NucS-like	Mismatch restriction endonuclease NucS and similar nucleases. Archaeal mismatch restriction endonuclease NucS and its ortholog EndoMS specifically cleave dsDNA containing mismatched bases. They belong to a superfamily of PDDEXK nucleases including very short patch repair (Vsr) endonucleases, archaeal Holliday junction resolvases, MutH methyl-directed DNA mismatch-repair endonucleases, and catalyt…	Salmonella_enterica_sub_enterica_serovar_Newport_SL254
SNSL254_RS24035	4747166..4749019	+	GCF_000016045.1	NC_011080.1	4407	WP_000102841_1	+	3296	CLS_008	COG1479	COG1479	Uncharacterized conserved protein, contains ParB-like and HNH nuclease domains [Function unknown].	Salmonella_enterica_sub_enterica_serovar_Newport_SL254
SNSL254_RS24040	4749064..4749384	-	GCF_000016045.1	NC_011080.1	4408	WP_001669145_1		694		pfam08845	SymE_toxin	Toxin SymE, type I toxin-antitoxin system. SymE (SOS-induced yjiW gene with similarity to MazE ) is an SOS-induced toxin. It inhibits cell growth, decreases protein synthesis and increases RNA degradation. It may play a role in the recycling of RNAs damaged under SOS response-inducing conditions. It is predicted to have an AbrB fold, similar to that of the antitoxin MazE. Its translation is repre…	Salmonella_enterica_sub_enterica_serovar_Newport_SL254
SNSL254_RS24045	4749600..4751315	-	GCF_000016045.1	NC_011080.1	4409	WP_000257592_1		335		COG0732	HsdS	Restriction endonuclease S subunit [Defense mechanisms].	Salmonella_enterica_sub_enterica_serovar_Newport_SL254
SNSL254_RS24050	4751315..4752784	-	GCF_000016045.1	NC_011080.1	4410	WP_000028345_1		1105		COG0286	HsdM	Type I restriction-modification system, DNA methylase subunit [Defense mechanisms].	Salmonella_enterica_sub_enterica_serovar_Newport_SL254
SNSL254_RS24055	4752855..4755284	-	GCF_000016045.1	NC_011080.1	4411	WP_000774451_1		570		COG4096	HsdR	Type I site-specific restriction endonuclease, part of a restriction-modification system [Defense mechanisms].	Salmonella_enterica_sub_enterica_serovar_Newport_SL254
SNSL254_RS24060	4755426..4756394	+	GCF_000016045.1	NC_011080.1	4412	WP_000452025_1		0					Salmonella_enterica_sub_enterica_serovar_Newport_SL254
===	KPN_RS15890	11	GCF_000016305.1	NC_009648.1				0					Klebsiella_pneumoniae_sub_pneumoniae_MGH_78578_ATCC_700721
KPN_RS15865	3248732..3249574	-	GCF_000016305.1	NC_009648.1	2998	WP_015958835_1		3		pfam06560	GPI	Glucose-6-phosphate isomerase (GPI). This family consists of several bacterial and archaeal glucose-6-phosphate isomerase (GPI) proteins (EC:5.3.1.9).	Klebsiella_pneumoniae_sub_pneumoniae_MGH_78578_ATCC_700721
KPN_RS15870	3249571..3251097	-	GCF_000016305.1	NC_009648.1	2999	WP_041937661_1		3		COG1263	PtsG1	Phosphotransferase system IIC components, glucose/maltose/N-acetylglucosamine-specific [Carbohydrate transport and metabolism].	Klebsiella_pneumoniae_sub_pneumoniae_MGH_78578_ATCC_700721
KPN_RS15875	3251320..3252999	+	GCF_000016305.1	NC_009648.1	3000	WP_015958837_1		3		COG4533	SgrR	DNA-binding transcriptional regulator SgrR of sgrS sRNA, contains a MarR-type HTH domain and a periplasmic-type solute-binding domain [Transcription].	Klebsiella_pneumoniae_sub_pneumoniae_MGH_78578_ATCC_700721
KPN_RS15880	3253350..3253886	-	GCF_000016305.1	NC_009648.1	3001	WP_015958838_1		4		COG0262	FolA	Dihydrofolate reductase [Coenzyme transport and metabolism].	Klebsiella_pneumoniae_sub_pneumoniae_MGH_78578_ATCC_700721
KPN_RS15885	3254111..3256600	-	GCF_000016305.1	NC_009648.1	3002	WP_015958839_1		0					Klebsiella_pneumoniae_sub_pneumoniae_MGH_78578_ATCC_700721
KPN_RS15890	3256978..3258867	-	GCF_000016305.1	NC_009648.1	3003	WP_015958840_1	+	3296	CLS_006	COG1479	COG1479	Uncharacterized conserved protein, contains ParB-like and HNH nuclease domains [Function unknown].	Klebsiella_pneumoniae_sub_pneumoniae_MGH_78578_ATCC_700721
KPN_RS15895	3259607..3260407	-	GCF_000016305.1	NC_009648.1	3004	WP_015958841_1		0					Klebsiella_pneumoniae_sub_pneumoniae_MGH_78578_ATCC_700721
KPN_RS15900	3260532..3261416	-	GCF_000016305.1	NC_009648.1	3005	WP_002914178_1		11		pfam00126	HTH_1	Bacterial regulatory helix-turn-helix protein, lysR family.	Klebsiella_pneumoniae_sub_pneumoniae_MGH_78578_ATCC_700721
KPN_RS15905	3261628..3262200	+	GCF_000016305.1	NC_009648.1	3006	WP_015958842_1		46		COG1853	RutF	NADH-FMN oxidoreductase RutF, flavin reductase (DIM6/NTAB) family [Energy production and conversion].	Klebsiella_pneumoniae_sub_pneumoniae_MGH_78578_ATCC_700721
KPN_RS15910	3262211..3262573	-	GCF_000016305.1	NC_009648.1	3007	WP_002914181_1		13		COG2207	AraC	AraC-type DNA-binding domain and AraC-containing proteins [Transcription].	Klebsiella_pneumoniae_sub_pneumoniae_MGH_78578_ATCC_700721
KPN_RS15915	3262907..3264082	+	GCF_000016305.1	NC_009648.1	3008	WP_002914189_1		6		COG0845	AcrA	Multidrug efflux pump subunit AcrA (membrane-fusion protein) [Cell wall/membrane/envelope biogenesis, Defense mechanisms].	Klebsiella_pneumoniae_sub_pneumoniae_MGH_78578_ATCC_700721
===	CKO_RS14945	11	GCF_000018045.1	NC_009792.1				0					Citrobacter_koseri_ATCC_BAA-895
CKO_RS14910	3246227..3246682	+	GCF_000018045.1	NC_009792.1	2880	WP_012134263_1		0					Citrobacter_koseri_ATCC_BAA-895
CKO_RS14915	3247127..3247927	+	GCF_000018045.1	NC_009792.1	2881	WP_134863692_1		0					Citrobacter_koseri_ATCC_BAA-895
CKO_RS14925	3249550..3250482	+	GCF_000018045.1	NC_009792.1	2882	WP_024130751_1		7		pfam06834	TraU	TraU protein. This family consists of several bacterial TraU proteins. TraU appears to be more essential to conjugal DNA transfer than to assembly of pilus filaments.	Citrobacter_koseri_ATCC_BAA-895
CKO_RS14930	3250485..3251852	+	GCF_000018045.1	NC_009792.1	2883	WP_012134270_1		0					Citrobacter_koseri_ATCC_BAA-895
CKO_RS14935	3251849..3252106	+	GCF_000018045.1	NC_009792.1	2884	WP_012134271_1		0					Citrobacter_koseri_ATCC_BAA-895
CKO_RS14945	3253959..3255143	+	GCF_000018045.1	NC_009792.1	2885	WP_012134274_1	+	705	CLS_025	pfam03235	DUF262	Protein of unknown function DUF262.	Citrobacter_koseri_ATCC_BAA-895
CKO_RS14950	3255145..3256773	+	GCF_000018045.1	NC_009792.1	2886	WP_012134275_1		25		pfam13175	AAA_15	AAA ATPase domain. This family of domains contain a P-loop motif that is characteristic of the AAA superfamily.	Citrobacter_koseri_ATCC_BAA-895
CKO_RS14955	3256789..3257136	-	GCF_000018045.1	NC_009792.1	2887	WP_012134276_1		55		pfam08870	DndE	DNA sulphur modification protein DndE. DndE is a small protein of 126 residues. It is a putative carboxylase homologous to NCAIR synthetase. It is encoded by an operon that is associated with a sulphur-based modification to DNA.	Citrobacter_koseri_ATCC_BAA-895
CKO_RS14960	3257136..3259133	-	GCF_000018045.1	NC_009792.1	2888	WP_012134277_1		71		pfam13476	AAA_23	AAA domain.	Citrobacter_koseri_ATCC_BAA-895
CKO_RS14965	3259130..3260764	-	GCF_000018045.1	NC_009792.1	2889	WP_012134278_1		63		cd01713	PAPS_reductase	This domain is found in phosphoadenosine phosphosulphate (PAPS) reductase enzymes or PAPS sulphotransferase. PAPS reductase is part of the adenine nucleotide alpha hydrolases superfamily also including N type ATP PPases and ATP sulphurylases. A highly modified version of the P loop, the fingerprint peptide of mononucleotide-binding proteins, is present in the active site of the protein, which app…	Citrobacter_koseri_ATCC_BAA-895
CKO_RS14970	3260761..3261846	-	GCF_000018045.1	NC_009792.1	2890	WP_012134279_1		9		pfam14072	DndB	DNA-sulfur modification-associated. This is family of bacterial proteins likely to be necessary for binding to DNA and recognising the modification sites. Members are found in bacteria, archaea and on viral plasmids, and are typically between 354 and 474 amino acids in length. There is a conserved DGQHR sequence motif.	Citrobacter_koseri_ATCC_BAA-895
===	ECOLC_RS19970	15	GCF_000019385.1	NC_010468.1				0					Escherichia_coli_ATCC_8739
ECOLC_RS19940	4060577..4062139	+	GCF_000019385.1	NC_010468.1	3678	WP_000801473_1		30		COG2368	YoaI	Aromatic ring hydroxylase [Secondary metabolites biosynthesis, transport and catabolism].	Escherichia_coli_ATCC_8739
ECOLC_RS19945	4062157..4062669	+	GCF_000019385.1	NC_010468.1	3679	WP_001175455_1		46		COG1853	RutF	NADH-FMN oxidoreductase RutF, flavin reductase (DIM6/NTAB) family [Energy production and conversion].	Escherichia_coli_ATCC_8739
ECOLC_RS19955	4063062..4065212	+	GCF_000019385.1	NC_010468.1	3680	WP_001309197_1		378		COG1966	CstA	Carbon starvation protein CstA [Signal transduction mechanisms].	Escherichia_coli_ATCC_8739
ECOLC_RS19960	4065343..4065546	+	GCF_000019385.1	NC_010468.1	3681	WP_000467859_1		393		COG2879	YbdD	Uncharacterized short protein YbdD, DUF466 family [Function unknown].	Escherichia_coli_ATCC_8739
ECOLC_RS19965	4065557..4066513	+	GCF_000019385.1	NC_010468.1	3682	WP_001297640_1		414		COG0523	YejR	GTPase, G3E family [General function prediction only].	Escherichia_coli_ATCC_8739
ECOLC_RS19970	4066582..4068234	-	GCF_000019385.1	NC_010468.1	3683	WP_000387532_1	+	3296	CLS_005	COG1479	COG1479	Uncharacterized conserved protein, contains ParB-like and HNH nuclease domains [Function unknown].	Escherichia_coli_ATCC_8739
ECOLC_RS19975	4068457..4069619	-	GCF_000019385.1	NC_010468.1	3684	WP_089566769_1		295		COG2963	InsE	Transposase and inactivated derivatives [Mobilome: prophages, transposons].	Escherichia_coli_ATCC_8739
ECOLC_RS19990	4070347..4072104	+	GCF_000019385.1	NC_010468.1	3685	WP_000110077_1		335		COG0732	HsdS	Restriction endonuclease S subunit [Defense mechanisms].	Escherichia_coli_ATCC_8739
ECOLC_RS19995	4072325..4072666	+	GCF_000019385.1	NC_010468.1	3686	WP_000132625_1		694		pfam08845	SymE_toxin	Toxin SymE, type I toxin-antitoxin system. SymE (SOS-induced yjiW gene with similarity to MazE ) is an SOS-induced toxin. It inhibits cell growth, decreases protein synthesis and increases RNA degradation. It may play a role in the recycling of RNAs damaged under SOS response-inducing conditions. It is predicted to have an AbrB fold, similar to that of the antitoxin MazE. Its translation is repre…	Escherichia_coli_ATCC_8739
ECOLC_RS20000	4072713..4074806	-	GCF_000019385.1	NC_010468.1	3687	WP_000648226_1	+	3296	CLS_001	COG1479	COG1479	Uncharacterized conserved protein, contains ParB-like and HNH nuclease domains [Function unknown].	Escherichia_coli_ATCC_8739
ECOLC_RS20005	4074903..4075067	-	GCF_000019385.1	NC_010468.1	3688	WP_000394276_1		567		COG5457	YjiS	Uncharacterized conserved protein YjiS, DUF1127 family [Function unknown].	Escherichia_coli_ATCC_8739
ECOLC_RS20010	4075244..4076656	+	GCF_000019385.1	NC_010468.1	3689	WP_000199353_1		398		COG1167	ARO8	DNA-binding transcriptional regulator, MocR family, contains an aminotransferase domain [Transcription, Amino acid transport and metabolism].	Escherichia_coli_ATCC_8739
ECOLC_RS20015	4076898..4077842	-	GCF_000019385.1	NC_010468.1	3690	WP_000181148_1		611		COG5464	YadD	Predicted transposase YdaD [Replication, recombination and repair].	Escherichia_coli_ATCC_8739
ECOLC_RS20020	4078309..4079535	+	GCF_000019385.1	NC_010468.1	3691	WP_001136989_1		402		cd06174	MFS	Major Facilitator Superfamily. The Major Facilitator Superfamily (MFS) is a large and diverse group of secondary transporters that includes uniporters, symporters, and antiporters. MFS proteins facilitate the transport across cytoplasmic or internal membranes of a variety of substrates including ions, sugar phosphates, drugs, neurotransmitters, nucleosides, amino acids, and peptides. They do so u…	Escherichia_coli_ATCC_8739
ECOLC_RS20025	4079580..4080860	+	GCF_000019385.1	NC_010468.1	3692	WP_001315219_1		515		COG2733	YjiN	Uncharacterized membrane-anchored protein YjiN, DUF445 family [Function unknown].	Escherichia_coli_ATCC_8739
===	KPK_RS16035	11	GCF_000019565.1	NC_011283.1				0					Klebsiella_variicola_342
KPK_RS16010	3405457..3405807	-	GCF_000019565.1	NC_011283.1	3206	WP_012542173_1		0					Klebsiella_variicola_342
KPK_RS16015	3405804..3406301	-	GCF_000019565.1	NC_011283.1	3207	WP_032439908_1		25		cd16900	endolysin_R21-like	endolysin R21-like proteins. Unlike T4 E phage lysozyme, the endolysin R21 from Enterobacteria phage P21 has an N-terminal SAR (signal-arrest-release) domain that anchors the endolysin to the membrane in an inactive form, which act to prevent premature lysis of the infected bacterium. The dsDNA phages of eubacteria use endolysins or muralytic enzymes in conjunction with hollin, a small membrane p…	Klebsiella_variicola_342
KPK_RS16020	3406279..3406548	-	GCF_000019565.1	NC_011283.1	3208	WP_023289178_1		17		pfam16080	Phage_holin_2_3	Bacteriophage holin family HP1. Phage_holin_2_3 is a family of small hydrophobic phage proteins called holins with one transmembrane domain. Holins are produced by double-stranded DNA bacteriophages that use an endolysin-holin strategy to achieve lysis of their hosts. The endolysins are peptidoglycan-degrading enzymes that are usually accumulated in the cytosol until access to the cell wall subst…	Klebsiella_variicola_342
KPK_RS16025	3407286..3407693	-	GCF_000019565.1	NC_011283.1	3209	WP_012542176_1		5		COG1598	HicB	Predicted nuclease of the RNAse H fold, HicB family [Defense mechanisms].	Klebsiella_variicola_342
KPK_RS16030	3407741..3407917	-	GCF_000019565.1	NC_011283.1	3210	WP_012542177_1		5		pfam07927	HicA_toxin	HicA toxin of bacterial toxin-antitoxin,. HicA_toxin is a bacterial family of toxins that act as mRNA interferases. The antitoxin that neutralizes this is family HicB, pfam15919.	Klebsiella_variicola_342
KPK_RS16035	3408278..3409435	+	GCF_000019565.1	NC_011283.1	3211	WP_020803203_1	+	705	CLS_022	pfam03235	DUF262	Protein of unknown function DUF262.	Klebsiella_variicola_342
KPK_RS29010	3409437..3410126	+	GCF_000019565.1	NC_011283.1	3212	WP_012542179_1		62		pfam18737	HEPN_MAE_28990	MAE_28990/MAE_18760-like HEPN. HEPN-like nuclease. MAE_28990 In operon with a ParB nuclease and DNA methylase genes. MAE_18760-like HEPN found fused to HEPN/RES-NTD1, HEPN/Toprim-NTD1, Schlafen and a novel beta rich domain. In operon with ParA/Soj ATPase of SIMIBI-type GTPase fold.	Klebsiella_variicola_342
KPK_RS29015	3410092..3411135	-	GCF_000019565.1	NC_011283.1	3213	WP_012542180_1		47		COG0270	Dcm	Site-specific DNA-cytosine methylase [Replication, recombination and repair].	Klebsiella_variicola_342
KPK_RS16040	3411225..3411569	-	GCF_000019565.1	NC_011283.1	3214	WP_012542181_1		26		pfam06530	Phage_antitermQ	Phage antitermination protein Q. This family consists of several phage antitermination protein Q and related bacterial sequences. Antiterminator proteins control gene expression by recognising control signals near the promoter and preventing transcriptional termination which would otherwise occur at sites that may be a long way downstream.	Klebsiella_variicola_342
KPK_RS16045	3411582..3412613	-	GCF_000019565.1	NC_011283.1	3215	WP_012542182_1		20		pfam06147	DUF968	Protein of unknown function (DUF968). Family of uncharacterized prophage proteins found in Gammaproteobacteria. These may be HNH-nucleases, as there are several conserved cysteines and histidines.	Klebsiella_variicola_342
KPK_RS16055	3412813..3413205	-	GCF_000019565.1	NC_011283.1	3216	WP_041165380_1		111		COG1974	LexA	SOS-response transcriptional repressor LexA (RecA-mediated autopeptidase) [Transcription, Signal transduction mechanisms].	Klebsiella_variicola_342
===	ECSMS35_RS29565	11	GCF_000019645.1	NC_010498.1				0					Escherichia_coli_SMS-3-5
ECSMS35_RS24545	4999070..5000350	-	GCF_000019645.1	NC_010498.1	4481	WP_001037380_1		515		COG2733	YjiN	Uncharacterized membrane-anchored protein YjiN, DUF445 family [Function unknown].	Escherichia_coli_SMS-3-5
ECSMS35_RS24550	5000391..5001623	-	GCF_000019645.1	NC_010498.1	4482	WP_001136985_1		402		cd06174	MFS	Major Facilitator Superfamily. The Major Facilitator Superfamily (MFS) is a large and diverse group of secondary transporters that includes uniporters, symporters, and antiporters. MFS proteins facilitate the transport across cytoplasmic or internal membranes of a variety of substrates including ions, sugar phosphates, drugs, neurotransmitters, nucleosides, amino acids, and peptides. They do so u…	Escherichia_coli_SMS-3-5
ECSMS35_RS24555	5002090..5003046	+	GCF_000019645.1	NC_010498.1	4483	WP_000181181_1		611		COG5464	YadD	Predicted transposase YdaD [Replication, recombination and repair].	Escherichia_coli_SMS-3-5
ECSMS35_RS24560	5003289..5004701	-	GCF_000019645.1	NC_010498.1	4484	WP_000199305_1		398		COG1167	ARO8	DNA-binding transcriptional regulator, MocR family, contains an aminotransferase domain [Transcription, Amino acid transport and metabolism].	Escherichia_coli_SMS-3-5
ECSMS35_RS24565	5004878..5005042	+	GCF_000019645.1	NC_010498.1	4485	WP_000394263_1		567		COG5457	YjiS	Uncharacterized conserved protein YjiS, DUF1127 family [Function unknown].	Escherichia_coli_SMS-3-5
ECSMS35_RS29565	5005139..5007232	+	GCF_000019645.1	NC_010498.1	4486	WP_000648224_1	+	3296	CLS_001	COG1479	COG1479	Uncharacterized conserved protein, contains ParB-like and HNH nuclease domains [Function unknown].	Escherichia_coli_SMS-3-5
ECSMS35_RS24575	5007279..5007620	-	GCF_000019645.1	NC_010498.1	4487	WP_000132634_1		694		pfam08845	SymE_toxin	Toxin SymE, type I toxin-antitoxin system. SymE (SOS-induced yjiW gene with similarity to MazE ) is an SOS-induced toxin. It inhibits cell growth, decreases protein synthesis and increases RNA degradation. It may play a role in the recycling of RNAs damaged under SOS response-inducing conditions. It is predicted to have an AbrB fold, similar to that of the antitoxin MazE. Its translation is repre…	Escherichia_coli_SMS-3-5
ECSMS35_RS24580	5007835..5008128	-	GCF_000019645.1	NC_010498.1	4488	WP_000926092_1		7		pfam11867	DUF3387	Domain of unknown function (DUF3387). This domain is functionally uncharacterized. This domain is found in bacteria and archaea. This presumed domain is typically between 255 to 340 amino acids in length. This domain is found associated with pfam04851, pfam04313.	Escherichia_coli_SMS-3-5
ECSMS35_RS24585	5008273..5010123	-	GCF_000019645.1	NC_010498.1	4489	WP_000190966_1		19		COG0210	UvrD	Superfamily I DNA or RNA helicase [Replication, recombination and repair].	Escherichia_coli_SMS-3-5
ECSMS35_RS24590	5010454..5011410	-	GCF_000019645.1	NC_010498.1	4490	WP_001297640_1		414		COG0523	YejR	GTPase, G3E family [General function prediction only].	Escherichia_coli_SMS-3-5
ECSMS35_RS24595	5011421..5011624	-	GCF_000019645.1	NC_010498.1	4491	WP_000467859_1		393		COG2879	YbdD	Uncharacterized short protein YbdD, DUF466 family [Function unknown].	Escherichia_coli_SMS-3-5
===	SED_RS14870	11	GCF_000020925.1	NC_011205.1				0					Salmonella_enterica_sub_enterica_serovar_Dublin_CT_02021853
SED_RS14845	2939570..2940628	-	GCF_000020925.1	NC_011205.1	2722	WP_000742505_1		104		pfam05125	Phage_cap_P2	Phage major capsid protein, P2 family.	Salmonella_enterica_sub_enterica_serovar_Dublin_CT_02021853
SED_RS14850	2940645..2941478	-	GCF_000020925.1	NC_011205.1	2723	WP_000216232_1		106		pfam05929	Phage_GPO	Phage capsid scaffolding protein (GPO) serine peptidase. This family consists of several bacteriophage capsid scaffolding proteins (GPO) and some related bacterial sequences. GPO is thought to function in both the assembly of proheads and the cleavage of GPN. The family is found to function as a serine peptidase, with a conserved Asp, His and Ser catalytic triad, as in subtilisin, and as represen…	Salmonella_enterica_sub_enterica_serovar_Dublin_CT_02021853
SED_RS14855	2941621..2943387	+	GCF_000020925.1	NC_011205.1	2724	WP_001574814_1		106		COG5484	YjcR	Uncharacterized protein YjcR, contains N-terminal HTH domain [Function unknown].	Salmonella_enterica_sub_enterica_serovar_Dublin_CT_02021853
SED_RS14860	2943387..2944418	+	GCF_000020925.1	NC_011205.1	2725	WP_000520369_1		114		COG5518	COG5518	Bacteriophage capsid portal protein [Mobilome: prophages, transposons].	Salmonella_enterica_sub_enterica_serovar_Dublin_CT_02021853
SED_RS14865	2944415..2945194	-	GCF_000020925.1	NC_011205.1	2726	WP_000389025_1		139		pfam18735	HEPN_RiboL-PSP	RiboL-PSP-HEPN. RiboL-PSP-HEPN. Fused to endoRNase L-PSP ; in operon with ParB.	Salmonella_enterica_sub_enterica_serovar_Dublin_CT_02021853
SED_RS14870	2945199..2946359	-	GCF_000020925.1	NC_011205.1	2727	WP_000133007_1	+	705	CLS_063	pfam03235	DUF262	Protein of unknown function DUF262.	Salmonella_enterica_sub_enterica_serovar_Dublin_CT_02021853
SED_RS14880	2946780..2947658	+	GCF_000020925.1	NC_011205.1	2728	WP_000190536_1		0					Salmonella_enterica_sub_enterica_serovar_Dublin_CT_02021853
SED_RS14885	2947769..2948068	+	GCF_000020925.1	NC_011205.1	2729	WP_000790439_1		0					Salmonella_enterica_sub_enterica_serovar_Dublin_CT_02021853
SED_RS14890	2948137..2948325	-	GCF_000020925.1	NC_011205.1	2730	WP_001154444_1		0					Salmonella_enterica_sub_enterica_serovar_Dublin_CT_02021853
SED_RS14895	2948481..2950877	-	GCF_000020925.1	NC_011205.1	2731	WP_000017506_1		105		pfam05840	Phage_GPA	Bacteriophage replication gene A protein (GPA). This family consists of a group of bacteriophage replication gene A protein (GPA) like sequences from both viruses and bacteria. The members of this family are likely to be endonucleases.	Salmonella_enterica_sub_enterica_serovar_Dublin_CT_02021853
SED_RS14900	2950874..2951731	-	GCF_000020925.1	NC_011205.1	2732	WP_000104186_1		72		COG0338	Dam	Site-specific DNA-adenine methylase [Replication, recombination and repair].	Salmonella_enterica_sub_enterica_serovar_Dublin_CT_02021853
===	ECH74115_RS29035	18	GCF_000021125.1	NC_011353.1				0					Escherichia_coli_O157_H7_EC4115
ECH74115_RS29010	5502715..5503986	-	GCF_000021125.1	NC_011353.1	5128	WP_001037406_1		515		COG2733	YjiN	Uncharacterized membrane-anchored protein YjiN, DUF445 family [Function unknown].	Escherichia_coli_O157_H7_EC4115
ECH74115_RS29015	5504027..5505259	-	GCF_000021125.1	NC_011353.1	5129	WP_001136983_1		402		cd06174	MFS	Major Facilitator Superfamily. The Major Facilitator Superfamily (MFS) is a large and diverse group of secondary transporters that includes uniporters, symporters, and antiporters. MFS proteins facilitate the transport across cytoplasmic or internal membranes of a variety of substrates including ions, sugar phosphates, drugs, neurotransmitters, nucleosides, amino acids, and peptides. They do so u…	Escherichia_coli_O157_H7_EC4115
ECH74115_RS34640	5506483..5506683	+	GCF_000021125.1	NC_011353.1	5130	WP_001310455_1		611		COG5464	YadD	Predicted transposase YdaD [Replication, recombination and repair].	Escherichia_coli_O157_H7_EC4115
ECH74115_RS29025	5506926..5508338	-	GCF_000021125.1	NC_011353.1	5131	WP_000199295_1		398		COG1167	ARO8	DNA-binding transcriptional regulator, MocR family, contains an aminotransferase domain [Transcription, Amino acid transport and metabolism].	Escherichia_coli_O157_H7_EC4115
ECH74115_RS29030	5508515..5508679	+	GCF_000021125.1	NC_011353.1	5132	WP_000394274_1		567		COG5457	YjiS	Uncharacterized conserved protein YjiS, DUF1127 family [Function unknown].	Escherichia_coli_O157_H7_EC4115
ECH74115_RS29035	5508776..5509657	+	GCF_000021125.1	NC_011353.1	5133	WP_001304007_1	+	3296	CLS_001	COG1479	COG1479	Uncharacterized conserved protein, contains ParB-like and HNH nuclease domains [Function unknown].	Escherichia_coli_O157_H7_EC4115
ECH74115_RS32300	5509705..5510868	+	GCF_000021125.1	NC_011353.1	5134	WP_001304006_1	+	3296	CLS_001	COG1479	COG1479	Uncharacterized conserved protein, contains ParB-like and HNH nuclease domains [Function unknown].	Escherichia_coli_O157_H7_EC4115
ECH74115_RS29045	5510915..5511256	-	GCF_000021125.1	NC_011353.1	5135	WP_000132630_1		694		pfam08845	SymE_toxin	Toxin SymE, type I toxin-antitoxin system. SymE (SOS-induced yjiW gene with similarity to MazE ) is an SOS-induced toxin. It inhibits cell growth, decreases protein synthesis and increases RNA degradation. It may play a role in the recycling of RNAs damaged under SOS response-inducing conditions. It is predicted to have an AbrB fold, similar to that of the antitoxin MazE. Its translation is repre…	Escherichia_coli_O157_H7_EC4115
ECH74115_RS29050	5511477..5513231	-	GCF_000021125.1	NC_011353.1	5136	WP_000110082_1		335		COG0732	HsdS	Restriction endonuclease S subunit [Defense mechanisms].	Escherichia_coli_O157_H7_EC4115
ECH74115_RS29055	5513231..5514700	-	GCF_000021125.1	NC_011353.1	5137	WP_001302468_1		1105		COG0286	HsdM	Type I restriction-modification system, DNA methylase subunit [Defense mechanisms].	Escherichia_coli_O157_H7_EC4115
ECH74115_RS29060	5514767..5517199	-	GCF_000021125.1	NC_011353.1	5138	WP_000819018_1		570		COG4096	HsdR	Type I site-specific restriction endonuclease, part of a restriction-modification system [Defense mechanisms].	Escherichia_coli_O157_H7_EC4115
ECH74115_RS29065	5517477..5517761	+	GCF_000021125.1	NC_011353.1	5139	WP_001304005_1	+	3296	CLS_005	COG1479	COG1479	Uncharacterized conserved protein, contains ParB-like and HNH nuclease domains [Function unknown].	Escherichia_coli_O157_H7_EC4115
ECH74115_RS29070	5517770..5519128	+	GCF_000021125.1	NC_011353.1	5140	WP_001304004_1	+	3296	CLS_005	COG1479	COG1479	Uncharacterized conserved protein, contains ParB-like and HNH nuclease domains [Function unknown].	Escherichia_coli_O157_H7_EC4115
ECH74115_RS29075	5519197..5520153	-	GCF_000021125.1	NC_011353.1	5141	WP_001297640_1		414		COG0523	YejR	GTPase, G3E family [General function prediction only].	Escherichia_coli_O157_H7_EC4115
ECH74115_RS29080	5520164..5520367	-	GCF_000021125.1	NC_011353.1	5142	WP_000467859_1		393		COG2879	YbdD	Uncharacterized short protein YbdD, DUF466 family [Function unknown].	Escherichia_coli_O157_H7_EC4115
ECH74115_RS29085	5520417..5522567	-	GCF_000021125.1	NC_011353.1	5143	WP_001298933_1		378		COG1966	CstA	Carbon starvation protein CstA [Signal transduction mechanisms].	Escherichia_coli_O157_H7_EC4115
ECH74115_RS29095	5522860..5523402	-	GCF_000021125.1	NC_011353.1	5144	WP_000934391_1		0					Escherichia_coli_O157_H7_EC4115
ECH74115_RS29100	5523631..5525295	+	GCF_000021125.1	NC_011353.1	5145	WP_000919571_1		293		pfam12729	4HB_MCP_1	Four helix bundle sensory module for signal transduction. This family is a four helix bundle that operates as a ubiquitous sensory module in prokaryotic signal-transduction. The 4HB_MCP is always found between two predicted transmembrane helices indicating that it detects only extracellular signals. In many cases the domain is associated with a cytoplasmic HAMP domain suggesting that most protein…	Escherichia_coli_O157_H7_EC4115
===	STM14_RS11150	11	GCF_000022165.1	NC_016856.1				0					Salmonella_enterica_sub_enterica_serovar_Typhimurium_14028S
STM14_RS11120	2126080..2126775	+	GCF_000022165.1	NC_016856.1	2021	WP_001020636_1		73		COG2932	COG2932	Phage repressor protein C, contains Cro/C1-type HTH and peptidase s24 domains [Mobilome: prophages, transposons].	Salmonella_enterica_sub_enterica_serovar_Typhimurium_14028S
STM14_RS11130	2127590..2127961	+	GCF_000022165.1	NC_016856.1	2022	WP_000997190_1		0					Salmonella_enterica_sub_enterica_serovar_Typhimurium_14028S
STM14_RS11135	2128019..2128846	+	GCF_000022165.1	NC_016856.1	2023	WP_000080415_1		71		pfam10065	DUF2303	Uncharacterized conserved protein (DUF2303). Members of this family of hypothetical bacterial proteins have no known function.	Salmonella_enterica_sub_enterica_serovar_Typhimurium_14028S
STM14_RS11140	2128983..2129522	+	GCF_000022165.1	NC_016856.1	2024	WP_000008351_1		158		COG1896	YfbR	5'-deoxynucleotidase YfbR and related HD superfamily hydrolases [Nucleotide transport and metabolism, General function prediction only].	Salmonella_enterica_sub_enterica_serovar_Typhimurium_14028S
STM14_RS11145	2129593..2129823	+	GCF_000022165.1	NC_016856.1	2025	WP_000764235_1		0					Salmonella_enterica_sub_enterica_serovar_Typhimurium_14028S
STM14_RS11150	2129820..2130335	+	GCF_000022165.1	NC_016856.1	2026	WP_000071070_1	+	705	CLS_007	pfam03235	DUF262	Protein of unknown function DUF262.	Salmonella_enterica_sub_enterica_serovar_Typhimurium_14028S
STM14_RS11155	2130332..2130949	+	GCF_000022165.1	NC_016856.1	2027	WP_000065095_1		80		pfam13935	Ead_Ea22	Ead/Ea22-like protein. This family contains phage proteins and bacterial proteins that are likely to represent integrated phage proteins. This family includes the Lambda phage Ea22 early protein as well as the Bacteriophage P22 Ead protein.	Salmonella_enterica_sub_enterica_serovar_Typhimurium_14028S
STM14_RS11160	2130946..2131779	+	GCF_000022165.1	NC_016856.1	2028	WP_000208068_1		0					Salmonella_enterica_sub_enterica_serovar_Typhimurium_14028S
STM14_RS11165	2131783..2132352	+	GCF_000022165.1	NC_016856.1	2029	WP_001061334_1		154		pfam16473	DUF5051	3' exoribonuclease, RNase T-like. This is a highly divergent 3' exoribonuclease family. The proteins constitute a typical RNase fold, where the active site residues form a magnesium catalytic centre. The protein of the solved structure readily cleaves 3' overhangs in a time-dependent manner. It is similar to DEDD-type RNases and is an unusual ATP-binding protein that binds ATP and dATP. It forms …	Salmonella_enterica_sub_enterica_serovar_Typhimurium_14028S
STM14_RS11170	2132392..2132619	+	GCF_000022165.1	NC_016856.1	2030	WP_001527041_1		156		pfam13986	DUF4224	Domain of unknown function (DUF4224). This presumed domain is functionally uncharacterized. This domain family is found in bacteria and viruses, and is approximately 50 amino acids in length. The protein is likely to be of phage origin and is found as protein Gp02 in the Xylella phage Xfas53.	Salmonella_enterica_sub_enterica_serovar_Typhimurium_14028S
STM14_RS11175	2132621..2133610	+	GCF_000022165.1	NC_016856.1	2031	WP_000532847_1		143		COG0582	XerC	Integrase [Replication, recombination and repair, Mobilome: prophages, transposons].	Salmonella_enterica_sub_enterica_serovar_Typhimurium_14028S
===	ECSP_RS28220	18	GCF_000022225.1	NC_013008.1				0					Escherichia_coli_O157_H7_TW14359
ECSP_RS28195	5458776..5460047	-	GCF_000022225.1	NC_013008.1	5076	WP_001037406_1		515		COG2733	YjiN	Uncharacterized membrane-anchored protein YjiN, DUF445 family [Function unknown].	Escherichia_coli_O157_H7_TW14359
ECSP_RS28200	5460088..5461320	-	GCF_000022225.1	NC_013008.1	5077	WP_001136983_1		402		cd06174	MFS	Major Facilitator Superfamily. The Major Facilitator Superfamily (MFS) is a large and diverse group of secondary transporters that includes uniporters, symporters, and antiporters. MFS proteins facilitate the transport across cytoplasmic or internal membranes of a variety of substrates including ions, sugar phosphates, drugs, neurotransmitters, nucleosides, amino acids, and peptides. They do so u…	Escherichia_coli_O157_H7_TW14359
ECSP_RS33835	5462544..5462744	+	GCF_000022225.1	NC_013008.1	5078	WP_001310455_1		611		COG5464	YadD	Predicted transposase YdaD [Replication, recombination and repair].	Escherichia_coli_O157_H7_TW14359
ECSP_RS28210	5462987..5464399	-	GCF_000022225.1	NC_013008.1	5079	WP_000199295_1		398		COG1167	ARO8	DNA-binding transcriptional regulator, MocR family, contains an aminotransferase domain [Transcription, Amino acid transport and metabolism].	Escherichia_coli_O157_H7_TW14359
ECSP_RS28215	5464576..5464740	+	GCF_000022225.1	NC_013008.1	5080	WP_000394274_1		567		COG5457	YjiS	Uncharacterized conserved protein YjiS, DUF1127 family [Function unknown].	Escherichia_coli_O157_H7_TW14359
ECSP_RS28220	5464837..5465718	+	GCF_000022225.1	NC_013008.1	5081	WP_001304007_1	+	3296	CLS_001	COG1479	COG1479	Uncharacterized conserved protein, contains ParB-like and HNH nuclease domains [Function unknown].	Escherichia_coli_O157_H7_TW14359
ECSP_RS31595	5465766..5466929	+	GCF_000022225.1	NC_013008.1	5082	WP_001304006_1	+	3296	CLS_001	COG1479	COG1479	Uncharacterized conserved protein, contains ParB-like and HNH nuclease domains [Function unknown].	Escherichia_coli_O157_H7_TW14359
ECSP_RS28230	5466976..5467317	-	GCF_000022225.1	NC_013008.1	5083	WP_000132630_1		694		pfam08845	SymE_toxin	Toxin SymE, type I toxin-antitoxin system. SymE (SOS-induced yjiW gene with similarity to MazE ) is an SOS-induced toxin. It inhibits cell growth, decreases protein synthesis and increases RNA degradation. It may play a role in the recycling of RNAs damaged under SOS response-inducing conditions. It is predicted to have an AbrB fold, similar to that of the antitoxin MazE. Its translation is repre…	Escherichia_coli_O157_H7_TW14359
ECSP_RS28235	5467538..5469292	-	GCF_000022225.1	NC_013008.1	5084	WP_000110082_1		335		COG0732	HsdS	Restriction endonuclease S subunit [Defense mechanisms].	Escherichia_coli_O157_H7_TW14359
ECSP_RS28240	5469292..5470761	-	GCF_000022225.1	NC_013008.1	5085	WP_001302468_1		1105		COG0286	HsdM	Type I restriction-modification system, DNA methylase subunit [Defense mechanisms].	Escherichia_coli_O157_H7_TW14359
ECSP_RS28245	5470828..5473260	-	GCF_000022225.1	NC_013008.1	5086	WP_000819018_1		570		COG4096	HsdR	Type I site-specific restriction endonuclease, part of a restriction-modification system [Defense mechanisms].	Escherichia_coli_O157_H7_TW14359
ECSP_RS28250	5473538..5473822	+	GCF_000022225.1	NC_013008.1	5087	WP_001458177_1	+	3296	CLS_005	COG1479	COG1479	Uncharacterized conserved protein, contains ParB-like and HNH nuclease domains [Function unknown].	Escherichia_coli_O157_H7_TW14359
ECSP_RS28255	5473831..5475189	+	GCF_000022225.1	NC_013008.1	5088	WP_001304004_1	+	3296	CLS_005	COG1479	COG1479	Uncharacterized conserved protein, contains ParB-like and HNH nuclease domains [Function unknown].	Escherichia_coli_O157_H7_TW14359
ECSP_RS28260	5475258..5476214	-	GCF_000022225.1	NC_013008.1	5089	WP_001297640_1		414		COG0523	YejR	GTPase, G3E family [General function prediction only].	Escherichia_coli_O157_H7_TW14359
ECSP_RS28265	5476225..5476428	-	GCF_000022225.1	NC_013008.1	5090	WP_000467859_1		393		COG2879	YbdD	Uncharacterized short protein YbdD, DUF466 family [Function unknown].	Escherichia_coli_O157_H7_TW14359
ECSP_RS28270	5476478..5478628	-	GCF_000022225.1	NC_013008.1	5091	WP_001298933_1		378		COG1966	CstA	Carbon starvation protein CstA [Signal transduction mechanisms].	Escherichia_coli_O157_H7_TW14359
ECSP_RS28280	5478921..5479463	-	GCF_000022225.1	NC_013008.1	5092	WP_000934391_1		0					Escherichia_coli_O157_H7_TW14359
ECSP_RS28285	5479692..5481356	+	GCF_000022225.1	NC_013008.1	5093	WP_000919571_1		293		pfam12729	4HB_MCP_1	Four helix bundle sensory module for signal transduction. This family is a four helix bundle that operates as a ubiquitous sensory module in prokaryotic signal-transduction. The 4HB_MCP is always found between two predicted transmembrane helices indicating that it detects only extracellular signals. In many cases the domain is associated with a cytoplasmic HAMP domain suggesting that most protein…	Escherichia_coli_O157_H7_TW14359
===	G2583_RS26540	12	GCF_000025165.1	NC_013941.1				0					Escherichia_coli_O55_H7_CB9615
G2583_RS26505	5273162..5273326	+	GCF_000025165.1	NC_013941.1	4840	WP_000394274_1		567		COG5457	YjiS	Uncharacterized conserved protein YjiS, DUF1127 family [Function unknown].	Escherichia_coli_O55_H7_CB9615
G2583_RS26520	5275563..5275904	-	GCF_000025165.1	NC_013941.1	4841	WP_000132630_1		694		pfam08845	SymE_toxin	Toxin SymE, type I toxin-antitoxin system. SymE (SOS-induced yjiW gene with similarity to MazE ) is an SOS-induced toxin. It inhibits cell growth, decreases protein synthesis and increases RNA degradation. It may play a role in the recycling of RNAs damaged under SOS response-inducing conditions. It is predicted to have an AbrB fold, similar to that of the antitoxin MazE. Its translation is repre…	Escherichia_coli_O55_H7_CB9615
G2583_RS26525	5276125..5277879	-	GCF_000025165.1	NC_013941.1	4842	WP_000110083_1		335		COG0732	HsdS	Restriction endonuclease S subunit [Defense mechanisms].	Escherichia_coli_O55_H7_CB9615
G2583_RS26530	5277879..5279348	-	GCF_000025165.1	NC_013941.1	4843	WP_001302468_1		1105		COG0286	HsdM	Type I restriction-modification system, DNA methylase subunit [Defense mechanisms].	Escherichia_coli_O55_H7_CB9615
G2583_RS26535	5279415..5281847	-	GCF_000025165.1	NC_013941.1	4844	WP_000819006_1		570		COG4096	HsdR	Type I site-specific restriction endonuclease, part of a restriction-modification system [Defense mechanisms].	Escherichia_coli_O55_H7_CB9615
G2583_RS26540	5282125..5282409	+	GCF_000025165.1	NC_013941.1	4845	WP_001418369_1	+	3296	CLS_005	COG1479	COG1479	Uncharacterized conserved protein, contains ParB-like and HNH nuclease domains [Function unknown].	Escherichia_coli_O55_H7_CB9615
G2583_RS26545	5282418..5283776	+	GCF_000025165.1	NC_013941.1	4846	WP_024201864_1	+	3296	CLS_005	COG1479	COG1479	Uncharacterized conserved protein, contains ParB-like and HNH nuclease domains [Function unknown].	Escherichia_coli_O55_H7_CB9615
G2583_RS26550	5283845..5284801	-	GCF_000025165.1	NC_013941.1	4847	WP_001297640_1		414		COG0523	YejR	GTPase, G3E family [General function prediction only].	Escherichia_coli_O55_H7_CB9615
G2583_RS26555	5284812..5285015	-	GCF_000025165.1	NC_013941.1	4848	WP_000467859_1		393		COG2879	YbdD	Uncharacterized short protein YbdD, DUF466 family [Function unknown].	Escherichia_coli_O55_H7_CB9615
G2583_RS26560	5285065..5287215	-	GCF_000025165.1	NC_013941.1	4849	WP_001298933_1		378		COG1966	CstA	Carbon starvation protein CstA [Signal transduction mechanisms].	Escherichia_coli_O55_H7_CB9615
G2583_RS26570	5287508..5288050	-	GCF_000025165.1	NC_013941.1	4850	WP_000934391_1		0					Escherichia_coli_O55_H7_CB9615
G2583_RS26575	5288279..5289943	+	GCF_000025165.1	NC_013941.1	4851	WP_000919571_1		293		pfam12729	4HB_MCP_1	Four helix bundle sensory module for signal transduction. This family is a four helix bundle that operates as a ubiquitous sensory module in prokaryotic signal-transduction. The 4HB_MCP is always found between two predicted transmembrane helices indicating that it detects only extracellular signals. In many cases the domain is associated with a cytoplasmic HAMP domain suggesting that most protein…	Escherichia_coli_O55_H7_CB9615
===	ECOK1_RS15500	11	GCF_000025745.1	NC_017628.1				0					Escherichia_coli_IHE3034
ECOK1_RS15465	3051889..3052326	-	GCF_000025745.1	NC_017628.1	2841	WP_001339419_1		51		cd07813	COQ10p_like	Coenzyme Q-binding protein COQ10p and similar proteins. Coenzyme Q-binding protein COQ10p and similar proteins. COQ10p is a hydrophobic protein located in the inner membrane of mitochondria that binds coenzyme Q (CoQ), also called ubiquinone, which is an essential electron carrier of the respiratory chain. Deletion of the gene encoding COQ10p (COQ10 or YOL008W) in Saccharomyces cerevisiae results…	Escherichia_coli_IHE3034
ECOK1_RS15470	3052497..3052979	+	GCF_000025745.1	NC_017628.1	2842	WP_000162574_1		54		pfam01668	SmpB	SmpB protein.	Escherichia_coli_IHE3034
ECOK1_RS15480	3054136..3054924	+	GCF_000025745.1	NC_017628.1	2843	WP_000183405_1		45		pfam18742	DpnII-MboI	REase_DpnII-MboI. REase Fold fused to DpnII/MboI-NTD.	Escherichia_coli_IHE3034
ECOK1_RS15485	3055012..3055305	-	GCF_000025745.1	NC_017628.1	2844	WP_000174562_1		0					Escherichia_coli_IHE3034
ECOK1_RS15490	3055516..3056289	-	GCF_000025745.1	NC_017628.1	2845	WP_000353910_1		41		COG3680	COG3680	Uncharacterized protein [Function unknown].	Escherichia_coli_IHE3034
ECOK1_RS15500	3057341..3059230	+	GCF_000025745.1	NC_017628.1	2846	WP_000834402_1	+	3296	CLS_006	COG1479	COG1479	Uncharacterized conserved protein, contains ParB-like and HNH nuclease domains [Function unknown].	Escherichia_coli_IHE3034
ECOK1_RS15510	3059484..3059975	+	GCF_000025745.1	NC_017628.1	2847	WP_001115587_1		53		pfam07484	Collar	Phage Tail Collar Domain. This region is occasionally found in conjunction with pfam03335. Most of the family appear to be phage tail proteins; however some appear to be involved in other processes. For instance a member from Rhizobium leguminosarum may be involved in plant-microbe interactions. A related protein MrpB is involved in the pathogenicity of Microcystis aeruginosa. The finding of this…	Escherichia_coli_IHE3034
ECOK1_RS15515	3059975..3060577	+	GCF_000025745.1	NC_017628.1	2848	WP_000356380_1		159		pfam02413	Caudo_TAP	Caudovirales tail fibre assembly protein, lambda gpK. This family contains bacterial and phage tail fibre assembly proteins. E.coli contains several members of this family although the function of these proteins is uncertain. Using the lambda phage members as examples, there are both gptfa and gpK tail proteins here. GpK forms part of the TTC or tail-tip complex that is located at the distal end …	Escherichia_coli_IHE3034
ECOK1_RS15520	3060549..3060992	-	GCF_000025745.1	NC_017628.1	2849	WP_001089535_1		159		pfam02413	Caudo_TAP	Caudovirales tail fibre assembly protein, lambda gpK. This family contains bacterial and phage tail fibre assembly proteins. E.coli contains several members of this family although the function of these proteins is uncertain. Using the lambda phage members as examples, there are both gptfa and gpK tail proteins here. GpK forms part of the TTC or tail-tip complex that is located at the distal end …	Escherichia_coli_IHE3034
ECOK1_RS15525	3060995..3061738	-	GCF_000025745.1	NC_017628.1	2850	WP_000554664_1		0					Escherichia_coli_IHE3034
ECOK1_RS15530	3061742..3062326	-	GCF_000025745.1	NC_017628.1	2851	WP_000539246_1		57		COG3778	YmfQ	Uncharacterized protein YmfQ in lambdoid prophage, DUF2313 family [Mobilome: prophages, transposons].	Escherichia_coli_IHE3034
===	ECOK1_RS25790	11	GCF_000025745.1	NC_017628.1				0					Escherichia_coli_IHE3034
ECOK1_RS25000	4990949..4991716	-	GCF_000025745.1	NC_017628.1	4605	WP_001366785_1		149		COG1924	YjiL	Activator of 2-hydroxyglutaryl-CoA dehydratase (HSP70-class ATPase domain) [Lipid transport and metabolism].	Escherichia_coli_IHE3034
ECOK1_RS25005	4991726..4992877	-	GCF_000025745.1	NC_017628.1	4606	WP_001298064_1		182		pfam06050	HGD-D	2-hydroxyglutaryl-CoA dehydratase, D-component. Degradation of glutamate via the hydroxyglutarate pathway involves the syn-elimination of water from 2-hydroxyglutaryl-CoA. This anaerobic process is catalyzed by 2-hydroxyglutaryl-CoA dehydratase, an enzyme with two components (A and D) that reversibly associate during reaction cycles. This component contains one non-reducible [4Fe-4S]2+ cluster an…	Escherichia_coli_IHE3034
ECOK1_RS25010	4992993..4994273	-	GCF_000025745.1	NC_017628.1	4607	WP_001366783_1		515		COG2733	YjiN	Uncharacterized membrane-anchored protein YjiN, DUF445 family [Function unknown].	Escherichia_coli_IHE3034
ECOK1_RS25015	4994458..4995378	+	GCF_000025745.1	NC_017628.1	4608	WP_000181195_1		611		COG5464	YadD	Predicted transposase YdaD [Replication, recombination and repair].	Escherichia_coli_IHE3034
ECOK1_RS28085	4995606..4995686	+	GCF_000025745.1	NC_017628.1	4609	WP_020233658_1		0					Escherichia_coli_IHE3034
ECOK1_RS25790	4995784..4997877	+	GCF_000025745.1	NC_017628.1	4610	WP_000648248_1	+	3296	CLS_001	COG1479	COG1479	Uncharacterized conserved protein, contains ParB-like and HNH nuclease domains [Function unknown].	Escherichia_coli_IHE3034
ECOK1_RS25025	4997924..4998265	-	GCF_000025745.1	NC_017628.1	4611	WP_000132612_1		694		pfam08845	SymE_toxin	Toxin SymE, type I toxin-antitoxin system. SymE (SOS-induced yjiW gene with similarity to MazE ) is an SOS-induced toxin. It inhibits cell growth, decreases protein synthesis and increases RNA degradation. It may play a role in the recycling of RNAs damaged under SOS response-inducing conditions. It is predicted to have an AbrB fold, similar to that of the antitoxin MazE. Its translation is repre…	Escherichia_coli_IHE3034
ECOK1_RS25030	4998494..4999861	-	GCF_000025745.1	NC_017628.1	4612	WP_001272440_1		98		cd17273	RMtype1_S_EcoJA69PI-TRD1-CR1_like	Type I restriction-modification system specificity (S) subunit Target Recognition Domain-ConseRved domain (TRD-CR), similar to S.EcoJA69PI TRD1-CR1, MjaXIP/S.MjaORF132P TRD2-CR2, and S.HspDL1ORF16625P TRD2-CR2. Escherichia coli UCD_JA69_pb S subunit (S.EcoJA69PI) recognizes 5'... CCANNNNNNNCTTC ... 3'. The recognition sequences of Methanococcus jannaschii MjaXIP/S.MjaORF132P TRD2-CR2 and Halobact…	Escherichia_coli_IHE3034
ECOK1_RS25035	4999858..5001447	-	GCF_000025745.1	NC_017628.1	4613	WP_001063199_1		1105		COG0286	HsdM	Type I restriction-modification system, DNA methylase subunit [Defense mechanisms].	Escherichia_coli_IHE3034
ECOK1_RS25040	5001649..5005161	-	GCF_000025745.1	NC_017628.1	4614	WP_000981378_1		84		pfam15709	DUF4670	Domain of unknown function (DUF4670). This family of proteins is found in eukaryotes. Proteins in this family are typically between 373 and 763 amino acids in length.	Escherichia_coli_IHE3034
ECOK1_RS25045	5005349..5006263	+	GCF_000025745.1	NC_017628.1	4615	WP_000217935_1		77		COG1715	Mrr	Restriction endonuclease Mrr [Defense mechanisms].	Escherichia_coli_IHE3034
===	EFER_RS00090	11	GCF_000026225.1	NC_011743.1				0					Escherichia_fergusonii_ATCC_35469_ATCC_35469T
EFER_RS23955	12496..12813	+	GCF_000026225.1	NC_011743.1	8	WP_032156934_1		0					Escherichia_fergusonii_ATCC_35469_ATCC_35469T
EFER_RS00070	12882..13808	+	GCF_000026225.1	NC_011743.1	9	WP_000617209_1		168		COG2378	YafY	Predicted DNA-binding transcriptional regulator YafY, contains an HTH and WYL domains [Transcription].	Escherichia_fergusonii_ATCC_35469_ATCC_35469T
EFER_RS00075	13818..14417	+	GCF_000026225.1	NC_011743.1	10	WP_001021938_1		68		pfam08849	DUF1819	Putative inner membrane protein (DUF1819). These proteins are functionally uncharacterized. Several are annotated as putative inner membrane proteins.	Escherichia_fergusonii_ATCC_35469_ATCC_35469T
EFER_RS00080	14414..14998	+	GCF_000026225.1	NC_011743.1	11	WP_000645940_1		72		pfam08747	DUF1788	Domain of unknown function (DUF1788). Putative uncharacterized domain in proteins of length around 200 amino acids.	Escherichia_fergusonii_ATCC_35469_ATCC_35469T
EFER_RS00085	15017..18694	+	GCF_000026225.1	NC_011743.1	12	WP_000687847_1		0					Escherichia_fergusonii_ATCC_35469_ATCC_35469T
EFER_RS00090	18711..20474	+	GCF_000026225.1	NC_011743.1	13	WP_000283751_1	+	3296	CLS_010	COG1479	COG1479	Uncharacterized conserved protein, contains ParB-like and HNH nuclease domains [Function unknown].	Escherichia_fergusonii_ATCC_35469_ATCC_35469T
EFER_RS00095	20490..24143	+	GCF_000026225.1	NC_011743.1	14	WP_001095615_1		100		COG1002	YeeA	Type II restriction/modification system, DNA methylase subunit YeeA [Defense mechanisms].	Escherichia_fergusonii_ATCC_35469_ATCC_35469T
EFER_RS00100	24143..26800	+	GCF_000026225.1	NC_011743.1	15	WP_001167230_1		73		pfam08665	PglZ	PglZ domain. This family is a member of the Alkaline phosphatase clan.	Escherichia_fergusonii_ATCC_35469_ATCC_35469T
EFER_RS00105	26817..28892	+	GCF_000026225.1	NC_011743.1	16	WP_000205526_1		49		COG4930	COG4930	Predicted ATP-dependent Lon-type protease [Posttranslational modification, protein turnover, chaperones].	Escherichia_fergusonii_ATCC_35469_ATCC_35469T
EFER_RS00115	29749..32634	-	GCF_000026225.1	NC_011743.1	17	WP_001138082_1		45		pfam13700	DUF4158	Domain of unknown function (DUF4158). The exact function of this domain is not clear, but it frequently occurs as an N-terminal region of transposase 3 or IS3 family of insertion elements.	Escherichia_fergusonii_ATCC_35469_ATCC_35469T
EFER_RS00120	32760..33383	+	GCF_000026225.1	NC_011743.1	18	WP_000904897_1		68		cd03768	SR_ResInv	Serine Recombinase (SR) family, Resolvase and Invertase subfamily, catalytic domain; members contain a C-terminal DNA binding domain. Serine recombinases catalyze site-specific recombination of DNA molecules by a concerted, four-strand cleavage and rejoining mechanism which involves a transient phosphoserine linkage between DNA and the enzyme. They are functionally versatile and include resolvase…	Escherichia_fergusonii_ATCC_35469_ATCC_35469T
===	EC55989_RS25460	17	GCF_000026245.1	NC_011748.1				0					Escherichia_coli_55989
EC55989_RS25435	5084662..5085942	-	GCF_000026245.1	NC_011748.1	4620	WP_001037377_1		515		COG2733	YjiN	Uncharacterized membrane-anchored protein YjiN, DUF445 family [Function unknown].	Escherichia_coli_55989
EC55989_RS25440	5085983..5087215	-	GCF_000026245.1	NC_011748.1	4621	WP_001137015_1		402		cd06174	MFS	Major Facilitator Superfamily. The Major Facilitator Superfamily (MFS) is a large and diverse group of secondary transporters that includes uniporters, symporters, and antiporters. MFS proteins facilitate the transport across cytoplasmic or internal membranes of a variety of substrates including ions, sugar phosphates, drugs, neurotransmitters, nucleosides, amino acids, and peptides. They do so u…	Escherichia_coli_55989
EC55989_RS25445	5087682..5088638	+	GCF_000026245.1	NC_011748.1	4622	WP_000181142_1		611		COG5464	YadD	Predicted transposase YdaD [Replication, recombination and repair].	Escherichia_coli_55989
EC55989_RS25450	5088881..5090293	-	GCF_000026245.1	NC_011748.1	4623	WP_000199286_1		398		COG1167	ARO8	DNA-binding transcriptional regulator, MocR family, contains an aminotransferase domain [Transcription, Amino acid transport and metabolism].	Escherichia_coli_55989
EC55989_RS25455	5090470..5090634	+	GCF_000026245.1	NC_011748.1	4624	WP_000394276_1		567		COG5457	YjiS	Uncharacterized conserved protein YjiS, DUF1127 family [Function unknown].	Escherichia_coli_55989
EC55989_RS25460	5090731..5091447	+	GCF_000026245.1	NC_011748.1	4625	WP_000648221_1	+	3296	CLS_001	COG1479	COG1479	Uncharacterized conserved protein, contains ParB-like and HNH nuclease domains [Function unknown].	Escherichia_coli_55989
EC55989_RS27770	5091661..5092824	+	GCF_000026245.1	NC_011748.1	4626	WP_072147423_1	+	3296	CLS_001	COG1479	COG1479	Uncharacterized conserved protein, contains ParB-like and HNH nuclease domains [Function unknown].	Escherichia_coli_55989
EC55989_RS25470	5092871..5093212	-	GCF_000026245.1	NC_011748.1	4627	WP_000132630_1		694		pfam08845	SymE_toxin	Toxin SymE, type I toxin-antitoxin system. SymE (SOS-induced yjiW gene with similarity to MazE ) is an SOS-induced toxin. It inhibits cell growth, decreases protein synthesis and increases RNA degradation. It may play a role in the recycling of RNAs damaged under SOS response-inducing conditions. It is predicted to have an AbrB fold, similar to that of the antitoxin MazE. Its translation is repre…	Escherichia_coli_55989
EC55989_RS25475	5093433..5095169	-	GCF_000026245.1	NC_011748.1	4628	WP_000110084_1		39		cd17254	RMtype1_S_FclI-TRD1-CR1_like	Type I restriction-modification system specificity (S) subunit Target Recognition Domain-ConseRved domain (TRD-CR), similar to S.FclI TRD1-CR1. The recognition sequence of Flavobacterium columnare G4 S subunit (S.FclI) is undetermined. The restriction-modification (RM) system S subunit consists of two variable target recognition domains (TRD1 and 2) and two conserved regions (CR1 and CR2) which s…	Escherichia_coli_55989
EC55989_RS25480	5095169..5096638	-	GCF_000026245.1	NC_011748.1	4629	WP_001387312_1		1105		COG0286	HsdM	Type I restriction-modification system, DNA methylase subunit [Defense mechanisms].	Escherichia_coli_55989
EC55989_RS25485	5096705..5099137	-	GCF_000026245.1	NC_011748.1	4630	WP_000819019_1		570		COG4096	HsdR	Type I site-specific restriction endonuclease, part of a restriction-modification system [Defense mechanisms].	Escherichia_coli_55989
EC55989_RS25490	5099415..5101067	+	GCF_000026245.1	NC_011748.1	4631	WP_000387532_1	+	3296	CLS_005	COG1479	COG1479	Uncharacterized conserved protein, contains ParB-like and HNH nuclease domains [Function unknown].	Escherichia_coli_55989
EC55989_RS25495	5101136..5102092	-	GCF_000026245.1	NC_011748.1	4632	WP_001312515_1		414		COG0523	YejR	GTPase, G3E family [General function prediction only].	Escherichia_coli_55989
EC55989_RS25500	5102103..5102306	-	GCF_000026245.1	NC_011748.1	4633	WP_000467859_1		393		COG2879	YbdD	Uncharacterized short protein YbdD, DUF466 family [Function unknown].	Escherichia_coli_55989
EC55989_RS25505	5102437..5104587	-	GCF_000026245.1	NC_011748.1	4634	WP_001387313_1		378		COG1966	CstA	Carbon starvation protein CstA [Signal transduction mechanisms].	Escherichia_coli_55989
EC55989_RS25515	5104964..5106628	+	GCF_000026245.1	NC_011748.1	4635	WP_000919540_1		293		pfam12729	4HB_MCP_1	Four helix bundle sensory module for signal transduction. This family is a four helix bundle that operates as a ubiquitous sensory module in prokaryotic signal-transduction. The 4HB_MCP is always found between two predicted transmembrane helices indicating that it detects only extracellular signals. In many cases the domain is associated with a cytoplasmic HAMP domain suggesting that most protein…	Escherichia_coli_55989
EC55989_RS25520	5106677..5108038	-	GCF_000026245.1	NC_011748.1	4636	WP_000410144_1		29		cd17319	MFS_ExuT_GudP_like	Hexuronate transporter, Glucarate transporter, and similar transporters of the Major Facilitator Superfamily. This family is composed of predominantly bacterial transporters for hexuronate (ExuT), glucarate (GudP), galactarate (GarP), and galactonate (DgoT). They mediate the uptake of these compounds into the cell. They belong to the Major Facilitator Superfamily (MFS) of membrane transport prote…	Escherichia_coli_55989
===	ECIAI1_RS22475	11	GCF_000026265.1	NC_011741.1				0					Escherichia_coli_IAI1
ECIAI1_RS22450	4589748..4590224	+	GCF_000026265.1	NC_011741.1	4171	WP_000491594_1		0					Escherichia_coli_IAI1
ECIAI1_RS22455	4590263..4590778	+	GCF_000026265.1	NC_011741.1	4172	WP_000459263_1		0					Escherichia_coli_IAI1
ECIAI1_RS22460	4590879..4591808	-	GCF_000026265.1	NC_011741.1	4173	WP_001106245_1		11		pfam07751	Abi_2	Abi-like protein. This family, found in various bacterial species, contains sequences that are similar to the Abi group of proteins, which are involved in bacteriophage resistance mediated by abortive infection in Lactococcus species. The proteins are thought to have helix-turn-helix motifs, found in many DNA-binding proteins, allowing them to perform their function.	Escherichia_coli_IAI1
ECIAI1_RS22465	4592202..4593098	-	GCF_000026265.1	NC_011741.1	4174	WP_000643586_1		0					Escherichia_coli_IAI1
ECIAI1_RS22470	4593108..4594259	-	GCF_000026265.1	NC_011741.1	4175	WP_000936774_1		75		COG4938	COG4938	Predicted ATPase [General function prediction only].	Escherichia_coli_IAI1
ECIAI1_RS22475	4594262..4596178	-	GCF_000026265.1	NC_011741.1	4176	WP_000931475_1	+	3296	CLS_015	COG1479	COG1479	Uncharacterized conserved protein, contains ParB-like and HNH nuclease domains [Function unknown].	Escherichia_coli_IAI1
ECIAI1_RS24480	4597128..4597250	+	GCF_000026265.1	NC_011741.1	4177	WP_001338066_1		13		COG3183	COG3183	Predicted restriction endonuclease, HNH family [Defense mechanisms].	Escherichia_coli_IAI1
ECIAI1_RS22485	4597258..4598238	-	GCF_000026265.1	NC_011741.1	4178	WP_000338793_1		51		COG2801	Tra5	Transposase InsO and inactivated derivatives [Mobilome: prophages, transposons].	Escherichia_coli_IAI1
ECIAI1_RS22490	4598303..4599409	-	GCF_000026265.1	NC_011741.1	4179	WP_001298927_1		10		COG3055	NanM	N-acetylneuraminic acid mutarotase [Cell wall/membrane/envelope biogenesis].	Escherichia_coli_IAI1
ECIAI1_RS22495	4599429..4600145	-	GCF_000026265.1	NC_011741.1	4180	WP_001295734_1		8		pfam06178	KdgM	Oligogalacturonate-specific porin protein (KdgM). This family consists of several bacterial proteins which are homologous to the oligogalacturonate-specific porin protein KdgM from Erwinia chrysanthemi. The phytopathogenic Gram-negative bacteria Erwinia chrysanthemi secretes pectinases, which are able to degrade the pectic polymers of plant cell walls, and uses the degradation products as a carbo…	Escherichia_coli_IAI1
ECIAI1_RS22510	4601601..4602203	+	GCF_000026265.1	NC_011741.1	4181	WP_000790583_1		143		COG0582	XerC	Integrase [Replication, recombination and repair, Mobilome: prophages, transposons].	Escherichia_coli_IAI1
===	ECS88_RS15705	11	GCF_000026285.1	NC_011742.1				0					Escherichia_coli_S88
ECS88_RS15665	2829972..2830991	+	GCF_000026285.1	NC_011742.1	2642	WP_000218401_1		143		COG0582	XerC	Integrase [Replication, recombination and repair, Mobilome: prophages, transposons].	Escherichia_coli_S88
ECS88_RS15670	2830996..2832219	+	GCF_000026285.1	NC_011742.1	2643	WP_001244285_1		0					Escherichia_coli_S88
ECS88_RS15685	2832960..2833748	+	GCF_000026285.1	NC_011742.1	2644	WP_000183405_1		45		pfam18742	DpnII-MboI	REase_DpnII-MboI. REase Fold fused to DpnII/MboI-NTD.	Escherichia_coli_S88
ECS88_RS15690	2833836..2834129	-	GCF_000026285.1	NC_011742.1	2645	WP_000174562_1		0					Escherichia_coli_S88
ECS88_RS15695	2834340..2835113	-	GCF_000026285.1	NC_011742.1	2646	WP_000353910_1		41		COG3680	COG3680	Uncharacterized protein [Function unknown].	Escherichia_coli_S88
ECS88_RS15705	2836165..2838054	+	GCF_000026285.1	NC_011742.1	2647	WP_000834402_1	+	3296	CLS_006	COG1479	COG1479	Uncharacterized conserved protein, contains ParB-like and HNH nuclease domains [Function unknown].	Escherichia_coli_S88
ECS88_RS15715	2838308..2838799	+	GCF_000026285.1	NC_011742.1	2648	WP_001115559_1		0					Escherichia_coli_S88
ECS88_RS15720	2838802..2839245	+	GCF_000026285.1	NC_011742.1	2649	WP_001089535_1		159		pfam02413	Caudo_TAP	Caudovirales tail fibre assembly protein, lambda gpK. This family contains bacterial and phage tail fibre assembly proteins. E.coli contains several members of this family although the function of these proteins is uncertain. Using the lambda phage members as examples, there are both gptfa and gpK tail proteins here. GpK forms part of the TTC or tail-tip complex that is located at the distal end …	Escherichia_coli_S88
ECS88_RS15725	2839217..2839819	-	GCF_000026285.1	NC_011742.1	2650	WP_000356380_1		159		pfam02413	Caudo_TAP	Caudovirales tail fibre assembly protein, lambda gpK. This family contains bacterial and phage tail fibre assembly proteins. E.coli contains several members of this family although the function of these proteins is uncertain. Using the lambda phage members as examples, there are both gptfa and gpK tail proteins here. GpK forms part of the TTC or tail-tip complex that is located at the distal end …	Escherichia_coli_S88
ECS88_RS15730	2839819..2840562	-	GCF_000026285.1	NC_011742.1	2651	WP_000554665_1		53		pfam07484	Collar	Phage Tail Collar Domain. This region is occasionally found in conjunction with pfam03335. Most of the family appear to be phage tail proteins; however some appear to be involved in other processes. For instance a member from Rhizobium leguminosarum may be involved in plant-microbe interactions. A related protein MrpB is involved in the pathogenicity of Microcystis aeruginosa. The finding of this…	Escherichia_coli_S88
ECS88_RS15735	2840566..2841150	-	GCF_000026285.1	NC_011742.1	2652	WP_000539246_1		57		COG3778	YmfQ	Uncharacterized protein YmfQ in lambdoid prophage, DUF2313 family [Mobilome: prophages, transposons].	Escherichia_coli_S88
===	ECIAI39_RS24765	16	GCF_000026345.1	NC_011750.1				0					Escherichia_coli_IAI39
ECIAI39_RS24100	5011381..5012148	-	GCF_000026345.1	NC_011750.1	4475	WP_012602675_1		149		COG1924	YjiL	Activator of 2-hydroxyglutaryl-CoA dehydratase (HSP70-class ATPase domain) [Lipid transport and metabolism].	Escherichia_coli_IAI39
ECIAI39_RS24105	5012158..5013309	-	GCF_000026345.1	NC_011750.1	4476	WP_001298064_1		182		pfam06050	HGD-D	2-hydroxyglutaryl-CoA dehydratase, D-component. Degradation of glutamate via the hydroxyglutarate pathway involves the syn-elimination of water from 2-hydroxyglutaryl-CoA. This anaerobic process is catalyzed by 2-hydroxyglutaryl-CoA dehydratase, an enzyme with two components (A and D) that reversibly associate during reaction cycles. This component contains one non-reducible [4Fe-4S]2+ cluster an…	Escherichia_coli_IAI39
ECIAI39_RS24110	5013425..5014705	-	GCF_000026345.1	NC_011750.1	4477	WP_012602676_1		515		COG2733	YjiN	Uncharacterized membrane-anchored protein YjiN, DUF445 family [Function unknown].	Escherichia_coli_IAI39
ECIAI39_RS24115	5014890..5015810	+	GCF_000026345.1	NC_011750.1	4478	WP_000181197_1		611		COG5464	YadD	Predicted transposase YdaD [Replication, recombination and repair].	Escherichia_coli_IAI39
ECIAI39_RS24120	5016038..5016118	+	GCF_000026345.1	NC_011750.1	4479	WP_020233658_1		0					Escherichia_coli_IAI39
ECIAI39_RS24765	5016216..5018312	+	GCF_000026345.1	NC_011750.1	4480	WP_000648247_1	+	3296	CLS_001	COG1479	COG1479	Uncharacterized conserved protein, contains ParB-like and HNH nuclease domains [Function unknown].	Escherichia_coli_IAI39
ECIAI39_RS24135	5018359..5018700	-	GCF_000026345.1	NC_011750.1	4481	WP_000132602_1		694		pfam08845	SymE_toxin	Toxin SymE, type I toxin-antitoxin system. SymE (SOS-induced yjiW gene with similarity to MazE ) is an SOS-induced toxin. It inhibits cell growth, decreases protein synthesis and increases RNA degradation. It may play a role in the recycling of RNAs damaged under SOS response-inducing conditions. It is predicted to have an AbrB fold, similar to that of the antitoxin MazE. Its translation is repre…	Escherichia_coli_IAI39
ECIAI39_RS24140	5018921..5020681	-	GCF_000026345.1	NC_011750.1	4482	WP_000110093_1		5		cd17515	RMtype1_S_MjaORF132P_Sau1132ORF3780P-TRD1-CR1_like	Type I restriction-modification system specificity (S) subunit Target Recognition Domain-ConseRved domain (TRD-CR), similar to MjaXIP/S.MjaORF132P TRD1-CR1, S.Sau1132ORF3780P TRD1-CR1, S.Mca353ORF290P TRD1-CR1, and other TRD-CR's. The Staphylococcus aureus subsp. aureus MSHR1132 S subunit (S.Sau1132ORF3780P) recognizes 5'... CAAGNNNNNRTC ... 3', and Moraxella catarrhalis S subunit (S.Mca353ORF290…	Escherichia_coli_IAI39
ECIAI39_RS24145	5020681..5022150	-	GCF_000026345.1	NC_011750.1	4483	WP_001387312_1		1105		COG0286	HsdM	Type I restriction-modification system, DNA methylase subunit [Defense mechanisms].	Escherichia_coli_IAI39
ECIAI39_RS24150	5022217..5024649	-	GCF_000026345.1	NC_011750.1	4484	WP_000819015_1		570		COG4096	HsdR	Type I site-specific restriction endonuclease, part of a restriction-modification system [Defense mechanisms].	Escherichia_coli_IAI39
ECIAI39_RS24160	5025409..5026578	+	GCF_000026345.1	NC_011750.1	4485	WP_012602679_1	+	3296	CLS_005	COG1479	COG1479	Uncharacterized conserved protein, contains ParB-like and HNH nuclease domains [Function unknown].	Escherichia_coli_IAI39
ECIAI39_RS24165	5026647..5027603	-	GCF_000026345.1	NC_011750.1	4486	WP_001314406_1		414		COG0523	YejR	GTPase, G3E family [General function prediction only].	Escherichia_coli_IAI39
ECIAI39_RS24170	5027614..5027817	-	GCF_000026345.1	NC_011750.1	4487	WP_000467859_1		393		COG2879	YbdD	Uncharacterized short protein YbdD, DUF466 family [Function unknown].	Escherichia_coli_IAI39
ECIAI39_RS24175	5027867..5030017	-	GCF_000026345.1	NC_011750.1	4488	WP_001366791_1		378		COG1966	CstA	Carbon starvation protein CstA [Signal transduction mechanisms].	Escherichia_coli_IAI39
ECIAI39_RS24180	5030395..5032059	+	GCF_000026345.1	NC_011750.1	4489	WP_000919579_1		293		pfam12729	4HB_MCP_1	Four helix bundle sensory module for signal transduction. This family is a four helix bundle that operates as a ubiquitous sensory module in prokaryotic signal-transduction. The 4HB_MCP is always found between two predicted transmembrane helices indicating that it detects only extracellular signals. In many cases the domain is associated with a cytoplasmic HAMP domain suggesting that most protein…	Escherichia_coli_IAI39
ECIAI39_RS24185	5032102..5033373	-	GCF_000026345.1	NC_011750.1	4490	WP_000118642_1		48		COG1593	DctQ	TRAP-type C4-dicarboxylate transport system, large permease component [Carbohydrate transport and metabolism].	Escherichia_coli_IAI39
===	E2348C_RS11350	11	GCF_000026545.1	NC_011601.1				0					Escherichia_coli_O127_H6_E234869
E2348C_RS11320	2165139..2165483	-	GCF_000026545.1	NC_011601.1	2064	WP_000806208_1		0					Escherichia_coli_O127_H6_E234869
E2348C_RS11325	2165495..2166349	-	GCF_000026545.1	NC_011601.1	2065	WP_000876710_1		0					Escherichia_coli_O127_H6_E234869
E2348C_RS11330	2166339..2167244	-	GCF_000026545.1	NC_011601.1	2066	WP_012578934_1		5		COG0189	RimK	Glutathione synthase/RimK-type ligase, ATP-grasp superfamily [Coenzyme transport and metabolism, Translation, ribosomal structure and biogenesis].	Escherichia_coli_O127_H6_E234869
E2348C_RS11335	2167611..2167862	+	GCF_000026545.1	NC_011601.1	2067	WP_000042269_1		0					Escherichia_coli_O127_H6_E234869
E2348C_RS11345	2168237..2169514	-	GCF_000026545.1	NC_011601.1	2068	WP_001408804_1		129		pfam13356	Arm-DNA-bind_3	Arm DNA-binding domain. This DNA-binding domain is found at the N-terminus of a wide variety of phage integrase proteins.	Escherichia_coli_O127_H6_E234869
E2348C_RS11350	2169716..2170831	+	GCF_000026545.1	NC_011601.1	2069	WP_000115572_1	+	705	CLS_053	pfam03235	DUF262	Protein of unknown function DUF262.	Escherichia_coli_O127_H6_E234869
E2348C_RS11355	2170831..2171547	+	GCF_000026545.1	NC_011601.1	2070	WP_000323418_1		139		pfam18735	HEPN_RiboL-PSP	RiboL-PSP-HEPN. RiboL-PSP-HEPN. Fused to endoRNase L-PSP ; in operon with ParB.	Escherichia_coli_O127_H6_E234869
E2348C_RS11365	2171614..2172882	-	GCF_000026545.1	NC_011601.1	2071	WP_001339738_1		129		pfam13356	Arm-DNA-bind_3	Arm DNA-binding domain. This DNA-binding domain is found at the N-terminus of a wide variety of phage integrase proteins.	Escherichia_coli_O127_H6_E234869
E2348C_RS11375	2173238..2174881	-	GCF_000026545.1	NC_011601.1	2072	WP_122991305_1		12		cd13137	MATE_NorM_like	Subfamily of the multidrug and toxic compound extrusion (MATE)-like proteins similar to Thermotoga marina NorM. The integral membrane proteins from the MATE family are involved in exporting metabolites across the cell membrane and are responsible for multidrug resistance (MDR) in many bacteria and animals. A number of family members are involved in the synthesis of peptidoglycan components in bac…	Escherichia_coli_O127_H6_E234869
E2348C_RS11385	2174999..2175949	-	GCF_000026545.1	NC_011601.1	2073	WP_001011021_1		68		COG0583	LysR	DNA-binding transcriptional regulator, LysR family [Transcription].	Escherichia_coli_O127_H6_E234869
E2348C_RS11390	2176051..2176968	-	GCF_000026545.1	NC_011601.1	2074	WP_001011482_1		68		COG0583	LysR	DNA-binding transcriptional regulator, LysR family [Transcription].	Escherichia_coli_O127_H6_E234869
===	STMMW_RS10435	11	GCF_000027025.1	NC_016854.1				0					Salmonella_enterica_sub_enterica_serovar_Typhimurium_D23580
STMMW_RS10405	2098184..2098879	+	GCF_000027025.1	NC_016854.1	1991	WP_001020636_1		73		COG2932	COG2932	Phage repressor protein C, contains Cro/C1-type HTH and peptidase s24 domains [Mobilome: prophages, transposons].	Salmonella_enterica_sub_enterica_serovar_Typhimurium_D23580
STMMW_RS10415	2099694..2100065	+	GCF_000027025.1	NC_016854.1	1992	WP_000997190_1		0					Salmonella_enterica_sub_enterica_serovar_Typhimurium_D23580
STMMW_RS10420	2100123..2100950	+	GCF_000027025.1	NC_016854.1	1993	WP_000080415_1		71		pfam10065	DUF2303	Uncharacterized conserved protein (DUF2303). Members of this family of hypothetical bacterial proteins have no known function.	Salmonella_enterica_sub_enterica_serovar_Typhimurium_D23580
STMMW_RS10425	2101087..2101626	+	GCF_000027025.1	NC_016854.1	1994	WP_000008351_1		158		COG1896	YfbR	5'-deoxynucleotidase YfbR and related HD superfamily hydrolases [Nucleotide transport and metabolism, General function prediction only].	Salmonella_enterica_sub_enterica_serovar_Typhimurium_D23580
STMMW_RS10430	2101697..2101927	+	GCF_000027025.1	NC_016854.1	1995	WP_000764235_1		0					Salmonella_enterica_sub_enterica_serovar_Typhimurium_D23580
STMMW_RS10435	2101924..2102439	+	GCF_000027025.1	NC_016854.1	1996	WP_000071070_1	+	705	CLS_007	pfam03235	DUF262	Protein of unknown function DUF262.	Salmonella_enterica_sub_enterica_serovar_Typhimurium_D23580
STMMW_RS10440	2102436..2103053	+	GCF_000027025.1	NC_016854.1	1997	WP_000065095_1		80		pfam13935	Ead_Ea22	Ead/Ea22-like protein. This family contains phage proteins and bacterial proteins that are likely to represent integrated phage proteins. This family includes the Lambda phage Ea22 early protein as well as the Bacteriophage P22 Ead protein.	Salmonella_enterica_sub_enterica_serovar_Typhimurium_D23580
STMMW_RS10445	2103050..2103883	+	GCF_000027025.1	NC_016854.1	1998	WP_000208068_1		0					Salmonella_enterica_sub_enterica_serovar_Typhimurium_D23580
STMMW_RS10450	2103887..2104456	+	GCF_000027025.1	NC_016854.1	1999	WP_001061334_1		154		pfam16473	DUF5051	3' exoribonuclease, RNase T-like. This is a highly divergent 3' exoribonuclease family. The proteins constitute a typical RNase fold, where the active site residues form a magnesium catalytic centre. The protein of the solved structure readily cleaves 3' overhangs in a time-dependent manner. It is similar to DEDD-type RNases and is an unusual ATP-binding protein that binds ATP and dATP. It forms …	Salmonella_enterica_sub_enterica_serovar_Typhimurium_D23580
STMMW_RS10455	2104496..2104723	+	GCF_000027025.1	NC_016854.1	2000	WP_001527041_1		156		pfam13986	DUF4224	Domain of unknown function (DUF4224). This presumed domain is functionally uncharacterized. This domain family is found in bacteria and viruses, and is approximately 50 amino acids in length. The protein is likely to be of phage origin and is found as protein Gp02 in the Xylella phage Xfas53.	Salmonella_enterica_sub_enterica_serovar_Typhimurium_D23580
STMMW_RS10460	2104725..2105714	+	GCF_000027025.1	NC_016854.1	2001	WP_000532847_1		143		COG0582	XerC	Integrase [Replication, recombination and repair, Mobilome: prophages, transposons].	Salmonella_enterica_sub_enterica_serovar_Typhimurium_D23580
===	ECO26_RS29220	11	GCF_000091005.1	NC_013361.1				0					Escherichia_coli_O26_H11_11368
ECO26_RS29195	5613343..5614623	-	GCF_000091005.1	NC_013361.1	5323	WP_001037376_1		515		COG2733	YjiN	Uncharacterized membrane-anchored protein YjiN, DUF445 family [Function unknown].	Escherichia_coli_O26_H11_11368
ECO26_RS29200	5614664..5615896	-	GCF_000091005.1	NC_013361.1	5324	WP_001137014_1		402		cd06174	MFS	Major Facilitator Superfamily. The Major Facilitator Superfamily (MFS) is a large and diverse group of secondary transporters that includes uniporters, symporters, and antiporters. MFS proteins facilitate the transport across cytoplasmic or internal membranes of a variety of substrates including ions, sugar phosphates, drugs, neurotransmitters, nucleosides, amino acids, and peptides. They do so u…	Escherichia_coli_O26_H11_11368
ECO26_RS29205	5616363..5617307	+	GCF_000091005.1	NC_013361.1	5325	WP_000181189_1		611		COG5464	YadD	Predicted transposase YdaD [Replication, recombination and repair].	Escherichia_coli_O26_H11_11368
ECO26_RS29210	5617549..5618961	-	GCF_000091005.1	NC_013361.1	5326	WP_000199352_1		398		COG1167	ARO8	DNA-binding transcriptional regulator, MocR family, contains an aminotransferase domain [Transcription, Amino acid transport and metabolism].	Escherichia_coli_O26_H11_11368
ECO26_RS29215	5619138..5619302	+	GCF_000091005.1	NC_013361.1	5327	WP_000394276_1		567		COG5457	YjiS	Uncharacterized conserved protein YjiS, DUF1127 family [Function unknown].	Escherichia_coli_O26_H11_11368
ECO26_RS29220	5619399..5621492	+	GCF_000091005.1	NC_013361.1	5328	WP_000648228_1	+	3296	CLS_001	COG1479	COG1479	Uncharacterized conserved protein, contains ParB-like and HNH nuclease domains [Function unknown].	Escherichia_coli_O26_H11_11368
ECO26_RS29225	5621539..5621880	-	GCF_000091005.1	NC_013361.1	5329	WP_000132621_1		694		pfam08845	SymE_toxin	Toxin SymE, type I toxin-antitoxin system. SymE (SOS-induced yjiW gene with similarity to MazE ) is an SOS-induced toxin. It inhibits cell growth, decreases protein synthesis and increases RNA degradation. It may play a role in the recycling of RNAs damaged under SOS response-inducing conditions. It is predicted to have an AbrB fold, similar to that of the antitoxin MazE. Its translation is repre…	Escherichia_coli_O26_H11_11368
ECO26_RS29230	5622101..5623870	-	GCF_000091005.1	NC_013361.1	5330	WP_000110079_1		41		cd17250	RMtype1_S_Eco4255II_TRD2-CR2_like	Type I restriction-modification system specificity (S) subunit Target Recognition Domain-ConseRved domain (TRD-CR), similar to Escherichia coli O118:H16 07-4255 S subunit (S.Eco4255II) TRD2-CR2 and Shewanella oneidensis MR-1 S subunit (S.SonIV) TRD1-CR1. Escherichia coli O118:H16 07-4255 S subunit (S.Eco4255II) recognizes 5'... TACNNNNNNNRTRTC ... 3 while Shewanella oneidensis MR-1 S subunit (S.S…	Escherichia_coli_O26_H11_11368
ECO26_RS29235	5623870..5625339	-	GCF_000091005.1	NC_013361.1	5331	WP_001341289_1		1105		COG0286	HsdM	Type I restriction-modification system, DNA methylase subunit [Defense mechanisms].	Escherichia_coli_O26_H11_11368
ECO26_RS29240	5625406..5627838	-	GCF_000091005.1	NC_013361.1	5332	WP_000819015_1		570		COG4096	HsdR	Type I site-specific restriction endonuclease, part of a restriction-modification system [Defense mechanisms].	Escherichia_coli_O26_H11_11368
ECO26_RS29245	5627979..5628947	+	GCF_000091005.1	NC_013361.1	5333	WP_000432643_1		0					Escherichia_coli_O26_H11_11368
===	ECABU_RS25050	16	GCF_000148365.1	NC_017631.1				0					Escherichia_coli_ABU_83972
ECABU_RS25030	5058527..5059294	-	GCF_000148365.1	NC_017631.1	4558	WP_001298028_1		149		COG1924	YjiL	Activator of 2-hydroxyglutaryl-CoA dehydratase (HSP70-class ATPase domain) [Lipid transport and metabolism].	Escherichia_coli_ABU_83972
ECABU_RS25035	5059304..5060455	-	GCF_000148365.1	NC_017631.1	4559	WP_001298064_1		182		pfam06050	HGD-D	2-hydroxyglutaryl-CoA dehydratase, D-component. Degradation of glutamate via the hydroxyglutarate pathway involves the syn-elimination of water from 2-hydroxyglutaryl-CoA. This anaerobic process is catalyzed by 2-hydroxyglutaryl-CoA dehydratase, an enzyme with two components (A and D) that reversibly associate during reaction cycles. This component contains one non-reducible [4Fe-4S]2+ cluster an…	Escherichia_coli_ABU_83972
ECABU_RS25040	5060571..5061851	-	GCF_000148365.1	NC_017631.1	4560	WP_001304526_1		515		COG2733	YjiN	Uncharacterized membrane-anchored protein YjiN, DUF445 family [Function unknown].	Escherichia_coli_ABU_83972
ECABU_RS25045	5062036..5062956	+	GCF_000148365.1	NC_017631.1	4561	WP_000181195_1		611		COG5464	YadD	Predicted transposase YdaD [Replication, recombination and repair].	Escherichia_coli_ABU_83972
ECABU_RS28290	5063184..5063264	+	GCF_000148365.1	NC_017631.1	4562	WP_020233658_1		0					Escherichia_coli_ABU_83972
ECABU_RS25050	5063362..5065455	+	GCF_000148365.1	NC_017631.1	4563	WP_000648234_1	+	3296	CLS_001	COG1479	COG1479	Uncharacterized conserved protein, contains ParB-like and HNH nuclease domains [Function unknown].	Escherichia_coli_ABU_83972
ECABU_RS25055	5065502..5065843	-	GCF_000148365.1	NC_017631.1	4564	WP_000132630_1		694		pfam08845	SymE_toxin	Toxin SymE, type I toxin-antitoxin system. SymE (SOS-induced yjiW gene with similarity to MazE ) is an SOS-induced toxin. It inhibits cell growth, decreases protein synthesis and increases RNA degradation. It may play a role in the recycling of RNAs damaged under SOS response-inducing conditions. It is predicted to have an AbrB fold, similar to that of the antitoxin MazE. Its translation is repre…	Escherichia_coli_ABU_83972
ECABU_RS25060	5066064..5067833	-	GCF_000148365.1	NC_017631.1	4565	WP_000110076_1		33		cd17260	RMtype1_S_EcoEI-TRD1-CR1_like	Type I restriction-modification system specificity (S) subunit Target Recognition Domain-ConseRved domain (TRD-CR), similar to S.EcoEI TRD1-CR1, S.EcoJA17PI TRD1-CR1, S.EcoJA23PI TRD1-CR1, and S.StyLTIII TRD1-CR1. Escherichia coli A58 S subunit (S.EcoEI) recognizes 5'... GAGNNNNNNNATGC ... 3', Escherichia coli UCD_JA17_pb S subunit (S.EcoJA17PI) and Escherichia coli UCD_JA23_pb S subunit (S.EcoJA…	Escherichia_coli_ABU_83972
ECABU_RS25065	5067833..5069302	-	GCF_000148365.1	NC_017631.1	4566	WP_001315223_1		1105		COG0286	HsdM	Type I restriction-modification system, DNA methylase subunit [Defense mechanisms].	Escherichia_coli_ABU_83972
ECABU_RS25070	5069369..5071801	-	GCF_000148365.1	NC_017631.1	4567	WP_000819026_1		570		COG4096	HsdR	Type I site-specific restriction endonuclease, part of a restriction-modification system [Defense mechanisms].	Escherichia_coli_ABU_83972
ECABU_RS25075	5072079..5073731	+	GCF_000148365.1	NC_017631.1	4568	WP_001304525_1	+	3296	CLS_005	COG1479	COG1479	Uncharacterized conserved protein, contains ParB-like and HNH nuclease domains [Function unknown].	Escherichia_coli_ABU_83972
ECABU_RS25080	5073800..5074756	-	GCF_000148365.1	NC_017631.1	4569	WP_001297640_1		414		COG0523	YejR	GTPase, G3E family [General function prediction only].	Escherichia_coli_ABU_83972
ECABU_RS25085	5074767..5074970	-	GCF_000148365.1	NC_017631.1	4570	WP_000467859_1		393		COG2879	YbdD	Uncharacterized short protein YbdD, DUF466 family [Function unknown].	Escherichia_coli_ABU_83972
ECABU_RS25090	5075088..5077238	-	GCF_000148365.1	NC_017631.1	4571	WP_001366791_1		378		COG1966	CstA	Carbon starvation protein CstA [Signal transduction mechanisms].	Escherichia_coli_ABU_83972
ECABU_RS25100	5077615..5079279	+	GCF_000148365.1	NC_017631.1	4572	WP_000919590_1		293		pfam12729	4HB_MCP_1	Four helix bundle sensory module for signal transduction. This family is a four helix bundle that operates as a ubiquitous sensory module in prokaryotic signal-transduction. The 4HB_MCP is always found between two predicted transmembrane helices indicating that it detects only extracellular signals. In many cases the domain is associated with a cytoplasmic HAMP domain suggesting that most protein…	Escherichia_coli_ABU_83972
ECABU_RS25105	5079322..5080593	-	GCF_000148365.1	NC_017631.1	4573	WP_000118642_1		48		COG1593	DctQ	TRAP-type C4-dicarboxylate transport system, large permease component [Carbohydrate transport and metabolism].	Escherichia_coli_ABU_83972
===	UM146_RS03685	11	GCF_000148605.1	NC_017632.1				0					Escherichia_coli_UM146
UM146_RS03645	732560..733618	+	GCF_000148605.1	NC_017632.1	677	WP_000785328_1		6		COG3299	JayE	Uncharacterized phage protein gp47/JayE [Mobilome: prophages, transposons].	Escherichia_coli_UM146
UM146_RS03650	733609..734193	+	GCF_000148605.1	NC_017632.1	678	WP_000539246_1		57		COG3778	YmfQ	Uncharacterized protein YmfQ in lambdoid prophage, DUF2313 family [Mobilome: prophages, transposons].	Escherichia_coli_UM146
UM146_RS03665	734941..735543	+	GCF_000148605.1	NC_017632.1	679	WP_000356380_1		159		pfam02413	Caudo_TAP	Caudovirales tail fibre assembly protein, lambda gpK. This family contains bacterial and phage tail fibre assembly proteins. E.coli contains several members of this family although the function of these proteins is uncertain. Using the lambda phage members as examples, there are both gptfa and gpK tail proteins here. GpK forms part of the TTC or tail-tip complex that is located at the distal end …	Escherichia_coli_UM146
UM146_RS03670	735515..735958	-	GCF_000148605.1	NC_017632.1	680	WP_001089535_1		159		pfam02413	Caudo_TAP	Caudovirales tail fibre assembly protein, lambda gpK. This family contains bacterial and phage tail fibre assembly proteins. E.coli contains several members of this family although the function of these proteins is uncertain. Using the lambda phage members as examples, there are both gptfa and gpK tail proteins here. GpK forms part of the TTC or tail-tip complex that is located at the distal end …	Escherichia_coli_UM146
UM146_RS03675	735961..736410	-	GCF_000148605.1	NC_017632.1	681	WP_024179269_1		0					Escherichia_coli_UM146
UM146_RS03685	736691..738598	-	GCF_000148605.1	NC_017632.1	682	WP_000834403_1	+	3296	CLS_006	COG1479	COG1479	Uncharacterized conserved protein, contains ParB-like and HNH nuclease domains [Function unknown].	Escherichia_coli_UM146
UM146_RS03695	739650..740423	+	GCF_000148605.1	NC_017632.1	683	WP_000353910_1		41		COG3680	COG3680	Uncharacterized protein [Function unknown].	Escherichia_coli_UM146
UM146_RS03700	740634..740927	+	GCF_000148605.1	NC_017632.1	684	WP_000174562_1		0					Escherichia_coli_UM146
UM146_RS03705	741015..741803	-	GCF_000148605.1	NC_017632.1	685	WP_000183405_1		45		pfam18742	DpnII-MboI	REase_DpnII-MboI. REase Fold fused to DpnII/MboI-NTD.	Escherichia_coli_UM146
UM146_RS03715	742960..743442	-	GCF_000148605.1	NC_017632.1	686	WP_000162574_1		54		pfam01668	SmpB	SmpB protein.	Escherichia_coli_UM146
UM146_RS03720	743613..744050	+	GCF_000148605.1	NC_017632.1	687	WP_001339419_1		51		cd07813	COQ10p_like	Coenzyme Q-binding protein COQ10p and similar proteins. Coenzyme Q-binding protein COQ10p and similar proteins. COQ10p is a hydrophobic protein located in the inner membrane of mitochondria that binds coenzyme Q (CoQ), also called ubiquinone, which is an essential electron carrier of the respiratory chain. Deletion of the gene encoding COQ10p (COQ10 or YOL008W) in Saccharomyces cerevisiae results…	Escherichia_coli_UM146
===	UM146_RS25570	11	GCF_000148605.1	NC_017632.1				0					Escherichia_coli_UM146
UM146_RS23250	4687809..4688576	-	GCF_000148605.1	NC_017632.1	4172	WP_001366785_1		149		COG1924	YjiL	Activator of 2-hydroxyglutaryl-CoA dehydratase (HSP70-class ATPase domain) [Lipid transport and metabolism].	Escherichia_coli_UM146
UM146_RS23255	4688586..4689737	-	GCF_000148605.1	NC_017632.1	4173	WP_001298064_1		182		pfam06050	HGD-D	2-hydroxyglutaryl-CoA dehydratase, D-component. Degradation of glutamate via the hydroxyglutarate pathway involves the syn-elimination of water from 2-hydroxyglutaryl-CoA. This anaerobic process is catalyzed by 2-hydroxyglutaryl-CoA dehydratase, an enzyme with two components (A and D) that reversibly associate during reaction cycles. This component contains one non-reducible [4Fe-4S]2+ cluster an…	Escherichia_coli_UM146
UM146_RS23260	4689853..4691133	-	GCF_000148605.1	NC_017632.1	4174	WP_001366783_1		515		COG2733	YjiN	Uncharacterized membrane-anchored protein YjiN, DUF445 family [Function unknown].	Escherichia_coli_UM146
UM146_RS23265	4691318..4692238	+	GCF_000148605.1	NC_017632.1	4175	WP_000181195_1		611		COG5464	YadD	Predicted transposase YdaD [Replication, recombination and repair].	Escherichia_coli_UM146
UM146_RS28290	4692466..4692546	+	GCF_000148605.1	NC_017632.1	4176	WP_020233658_1		0					Escherichia_coli_UM146
UM146_RS25570	4692644..4694737	+	GCF_000148605.1	NC_017632.1	4177	WP_000648249_1	+	3296	CLS_001	COG1479	COG1479	Uncharacterized conserved protein, contains ParB-like and HNH nuclease domains [Function unknown].	Escherichia_coli_UM146
UM146_RS23275	4694784..4695125	-	GCF_000148605.1	NC_017632.1	4178	WP_000132612_1		694		pfam08845	SymE_toxin	Toxin SymE, type I toxin-antitoxin system. SymE (SOS-induced yjiW gene with similarity to MazE ) is an SOS-induced toxin. It inhibits cell growth, decreases protein synthesis and increases RNA degradation. It may play a role in the recycling of RNAs damaged under SOS response-inducing conditions. It is predicted to have an AbrB fold, similar to that of the antitoxin MazE. Its translation is repre…	Escherichia_coli_UM146
UM146_RS23280	4695354..4696721	-	GCF_000148605.1	NC_017632.1	4179	WP_001272440_1		98		cd17273	RMtype1_S_EcoJA69PI-TRD1-CR1_like	Type I restriction-modification system specificity (S) subunit Target Recognition Domain-ConseRved domain (TRD-CR), similar to S.EcoJA69PI TRD1-CR1, MjaXIP/S.MjaORF132P TRD2-CR2, and S.HspDL1ORF16625P TRD2-CR2. Escherichia coli UCD_JA69_pb S subunit (S.EcoJA69PI) recognizes 5'... CCANNNNNNNCTTC ... 3'. The recognition sequences of Methanococcus jannaschii MjaXIP/S.MjaORF132P TRD2-CR2 and Halobact…	Escherichia_coli_UM146
UM146_RS23285	4696718..4698307	-	GCF_000148605.1	NC_017632.1	4180	WP_001063199_1		1105		COG0286	HsdM	Type I restriction-modification system, DNA methylase subunit [Defense mechanisms].	Escherichia_coli_UM146
UM146_RS23290	4698509..4702021	-	GCF_000148605.1	NC_017632.1	4181	WP_000981378_1		84		pfam15709	DUF4670	Domain of unknown function (DUF4670). This family of proteins is found in eukaryotes. Proteins in this family are typically between 373 and 763 amino acids in length.	Escherichia_coli_UM146
UM146_RS23295	4702209..4703123	+	GCF_000148605.1	NC_017632.1	4182	WP_000217935_1		77		COG1715	Mrr	Restriction endonuclease Mrr [Defense mechanisms].	Escherichia_coli_UM146
===	NRG857_RS05910	11	GCF_000183345.1	NC_017634.1				0					Escherichia_coli_O83_H1_NRG_857C
NRG857_RS05885	1206246..1207286	+	GCF_000183345.1	NC_017634.1	1128	WP_000228111_1		11		pfam03864	Phage_cap_E	Phage major capsid protein E. Major capsid protein E is involved with the stabilisation of the condensed form of the DNA molecule in phage heads.	Escherichia_coli_O83_H1_NRG_857C
NRG857_RS05890	1207296..1207637	+	GCF_000183345.1	NC_017634.1	1129	WP_000190772_1		7		pfam02924	HDPD	Bacteriophage lambda head decoration protein D.	Escherichia_coli_O83_H1_NRG_857C
NRG857_RS05895	1207649..1208032	+	GCF_000183345.1	NC_017634.1	1130	WP_001178671_1		57		COG3311	AlpA	Predicted DNA-binding transcriptional regulator AlpA [Transcription, Mobilome: prophages, transposons].	Escherichia_coli_O83_H1_NRG_857C
NRG857_RS05900	1208278..1208472	+	GCF_000183345.1	NC_017634.1	1131	WP_000453554_1		0					Escherichia_coli_O83_H1_NRG_857C
NRG857_RS05905	1208536..1209084	-	GCF_000183345.1	NC_017634.1	1132	WP_000389900_1		139		pfam18735	HEPN_RiboL-PSP	RiboL-PSP-HEPN. RiboL-PSP-HEPN. Fused to endoRNase L-PSP ; in operon with ParB.	Escherichia_coli_O83_H1_NRG_857C
NRG857_RS05910	1209089..1210252	-	GCF_000183345.1	NC_017634.1	1133	WP_001182199_1	+	3296	CLS_042	COG1479	COG1479	Uncharacterized conserved protein, contains ParB-like and HNH nuclease domains [Function unknown].	Escherichia_coli_O83_H1_NRG_857C
NRG857_RS05920	1211239..1211634	+	GCF_000183345.1	NC_017634.1	1134	WP_000158881_1		7		pfam14000	Packaging_FI	DNA packaging protein FI. This family includes the lambda phage DNA-packaging protein FI. Proteins in this family are typically between 124 and 140 amino acids in length. There is a conserved EEE sequence motif.	Escherichia_coli_O83_H1_NRG_857C
NRG857_RS05925	1211646..1211999	+	GCF_000183345.1	NC_017634.1	1135	WP_000752952_1		7		pfam05354	Phage_attach	Phage Head-Tail Attachment. The phage head-tail attachment protein is required for the joining of phage heads and tails at the last step of morphogenesis.	Escherichia_coli_O83_H1_NRG_857C
NRG857_RS05930	1212011..1212589	+	GCF_000183345.1	NC_017634.1	1136	WP_000985127_1		7		pfam06763	Minor_tail_Z	Prophage minor tail protein Z (GPZ). This family consists of several prophage minor tail protein Z like sequences from Escherichia coli, Salmonella typhimurium and Lambda-like bacteriophages.	Escherichia_coli_O83_H1_NRG_857C
NRG857_RS05935	1212586..1212981	+	GCF_000183345.1	NC_017634.1	1137	WP_000683157_1		7		pfam06141	Phage_tail_U	Phage minor tail protein U. Tail fibre component U of bacteriophage.	Escherichia_coli_O83_H1_NRG_857C
NRG857_RS05940	1212989..1213729	+	GCF_000183345.1	NC_017634.1	1138	WP_001524522_1		6		COG5492	YjdB	Uncharacterized conserved protein YjdB, contains Ig-like domain [General function prediction only].	Escherichia_coli_O83_H1_NRG_857C
===	NRG857_RS22445	16	GCF_000183345.1	NC_017634.1				0					Escherichia_coli_O83_H1_NRG_857C
NRG857_RS22420	4675003..4675770	-	GCF_000183345.1	NC_017634.1	4290	WP_014640273_1		149		COG1924	YjiL	Activator of 2-hydroxyglutaryl-CoA dehydratase (HSP70-class ATPase domain) [Lipid transport and metabolism].	Escherichia_coli_O83_H1_NRG_857C
NRG857_RS22425	4675780..4676931	-	GCF_000183345.1	NC_017634.1	4291	WP_001298064_1		182		pfam06050	HGD-D	2-hydroxyglutaryl-CoA dehydratase, D-component. Degradation of glutamate via the hydroxyglutarate pathway involves the syn-elimination of water from 2-hydroxyglutaryl-CoA. This anaerobic process is catalyzed by 2-hydroxyglutaryl-CoA dehydratase, an enzyme with two components (A and D) that reversibly associate during reaction cycles. This component contains one non-reducible [4Fe-4S]2+ cluster an…	Escherichia_coli_O83_H1_NRG_857C
NRG857_RS22430	4677047..4678327	-	GCF_000183345.1	NC_017634.1	4292	WP_014640274_1		515		COG2733	YjiN	Uncharacterized membrane-anchored protein YjiN, DUF445 family [Function unknown].	Escherichia_coli_O83_H1_NRG_857C
NRG857_RS22435	4678512..4679432	+	GCF_000183345.1	NC_017634.1	4293	WP_000181192_1		611		COG5464	YadD	Predicted transposase YdaD [Replication, recombination and repair].	Escherichia_coli_O83_H1_NRG_857C
NRG857_RS22440	4679660..4679740	+	GCF_000183345.1	NC_017634.1	4294	WP_020233658_1		0					Escherichia_coli_O83_H1_NRG_857C
NRG857_RS22445	4679838..4681931	+	GCF_000183345.1	NC_017634.1	4295	WP_000648245_1	+	3296	CLS_001	COG1479	COG1479	Uncharacterized conserved protein, contains ParB-like and HNH nuclease domains [Function unknown].	Escherichia_coli_O83_H1_NRG_857C
NRG857_RS22450	4681978..4682319	-	GCF_000183345.1	NC_017634.1	4296	WP_000132614_1		694		pfam08845	SymE_toxin	Toxin SymE, type I toxin-antitoxin system. SymE (SOS-induced yjiW gene with similarity to MazE ) is an SOS-induced toxin. It inhibits cell growth, decreases protein synthesis and increases RNA degradation. It may play a role in the recycling of RNAs damaged under SOS response-inducing conditions. It is predicted to have an AbrB fold, similar to that of the antitoxin MazE. Its translation is repre…	Escherichia_coli_O83_H1_NRG_857C
NRG857_RS22455	4682540..4684246	-	GCF_000183345.1	NC_017634.1	4297	WP_001100193_1		43		cd17267	RMtype1_S_EcoAO83I-TRD1-CR1_like	Type I restriction-modification system specificity (S) subunit Target Recognition Domain-ConseRved domain (TRD-CR), similar to S.EcoAO83I TRD1-CR1 and S.AbaB8342I TRD2-CR2. Escherichia coli strain A0 34/86 S subunit (S.EcoAO83I) recognizes 5'... GGANNNNNNNNATGC ... 3, and Acinetobacter baumannii B8342 S subunit (S.AbaB8342I) recognizes 5'... TTCANNNNNNTCC ... 3. The restriction-modification (RM) …	Escherichia_coli_O83_H1_NRG_857C
NRG857_RS22460	4684246..4685715	-	GCF_000183345.1	NC_017634.1	4298	WP_001540814_1		1105		COG0286	HsdM	Type I restriction-modification system, DNA methylase subunit [Defense mechanisms].	Escherichia_coli_O83_H1_NRG_857C
NRG857_RS22465	4685782..4688214	-	GCF_000183345.1	NC_017634.1	4299	WP_000819015_1		570		COG4096	HsdR	Type I site-specific restriction endonuclease, part of a restriction-modification system [Defense mechanisms].	Escherichia_coli_O83_H1_NRG_857C
NRG857_RS22470	4688492..4690144	+	GCF_000183345.1	NC_017634.1	4300	WP_001304525_1	+	3296	CLS_005	COG1479	COG1479	Uncharacterized conserved protein, contains ParB-like and HNH nuclease domains [Function unknown].	Escherichia_coli_O83_H1_NRG_857C
NRG857_RS22475	4690213..4691169	-	GCF_000183345.1	NC_017634.1	4301	WP_001298065_1		414		COG0523	YejR	GTPase, G3E family [General function prediction only].	Escherichia_coli_O83_H1_NRG_857C
NRG857_RS22480	4691180..4691383	-	GCF_000183345.1	NC_017634.1	4302	WP_000467859_1		393		COG2879	YbdD	Uncharacterized short protein YbdD, DUF466 family [Function unknown].	Escherichia_coli_O83_H1_NRG_857C
NRG857_RS22485	4691501..4693651	-	GCF_000183345.1	NC_017634.1	4303	WP_001314407_1		378		COG1966	CstA	Carbon starvation protein CstA [Signal transduction mechanisms].	Escherichia_coli_O83_H1_NRG_857C
NRG857_RS22490	4694028..4695701	+	GCF_000183345.1	NC_017634.1	4304	WP_000919583_1		293		pfam12729	4HB_MCP_1	Four helix bundle sensory module for signal transduction. This family is a four helix bundle that operates as a ubiquitous sensory module in prokaryotic signal-transduction. The 4HB_MCP is always found between two predicted transmembrane helices indicating that it detects only extracellular signals. In many cases the domain is associated with a cytoplasmic HAMP domain suggesting that most protein…	Escherichia_coli_O83_H1_NRG_857C
NRG857_RS22495	4695744..4697015	-	GCF_000183345.1	NC_017634.1	4305	WP_000118642_1		48		COG1593	DctQ	TRAP-type C4-dicarboxylate transport system, large permease component [Carbohydrate transport and metabolism].	Escherichia_coli_O83_H1_NRG_857C
===	ECW_RS04710	11	GCF_000184185.1	NC_017635.1				0					Escherichia_coli_W
ECW_RS04685	965119..965976	+	GCF_000184185.1	NC_017635.1	873	WP_000104176_1		72		COG0338	Dam	Site-specific DNA-adenine methylase [Replication, recombination and repair].	Escherichia_coli_W
ECW_RS04690	965973..968387	+	GCF_000184185.1	NC_017635.1	874	WP_000017523_1		105		pfam05840	Phage_GPA	Bacteriophage replication gene A protein (GPA). This family consists of a group of bacteriophage replication gene A protein (GPA) like sequences from both viruses and bacteria. The members of this family are likely to be endonucleases.	Escherichia_coli_W
ECW_RS04695	968540..968728	+	GCF_000184185.1	NC_017635.1	875	WP_001154431_1		0					Escherichia_coli_W
ECW_RS04700	968739..968972	+	GCF_000184185.1	NC_017635.1	876	WP_001217575_1		70		pfam06183	DinI	DinI-like family. This family of short proteins includes DNA-damage-inducible protein I (DinI) and related proteins. The SOS response, a set of cellular phenomena exhibited by eubacteria, is initiated by various causes that include DNA damage-induced replication arrest, and is positively regulated by the co- protease activity of RecA. Escherichia coli DinI, a LexA-regulated SOS gene product, shut…	Escherichia_coli_W
ECW_RS04705	969165..969500	-	GCF_000184185.1	NC_017635.1	877	WP_001059831_1		0					Escherichia_coli_W
ECW_RS04710	970033..971814	+	GCF_000184185.1	NC_017635.1	878	WP_000818977_1	+	3296	CLS_011	COG1479	COG1479	Uncharacterized conserved protein, contains ParB-like and HNH nuclease domains [Function unknown].	Escherichia_coli_W
ECW_RS04715	971855..972880	-	GCF_000184185.1	NC_017635.1	879	WP_000520345_1		114		COG5518	COG5518	Bacteriophage capsid portal protein [Mobilome: prophages, transposons].	Escherichia_coli_W
ECW_RS04720	972880..974646	-	GCF_000184185.1	NC_017635.1	880	WP_001098438_1		106		COG5484	YjcR	Uncharacterized protein YjcR, contains N-terminal HTH domain [Function unknown].	Escherichia_coli_W
ECW_RS04725	974789..975622	+	GCF_000184185.1	NC_017635.1	881	WP_000216237_1		106		pfam05929	Phage_GPO	Phage capsid scaffolding protein (GPO) serine peptidase. This family consists of several bacteriophage capsid scaffolding proteins (GPO) and some related bacterial sequences. GPO is thought to function in both the assembly of proheads and the cleavage of GPN. The family is found to function as a serine peptidase, with a conserved Asp, His and Ser catalytic triad, as in subtilisin, and as represen…	Escherichia_coli_W
ECW_RS04730	975639..976697	+	GCF_000184185.1	NC_017635.1	882	WP_000742510_1		104		pfam05125	Phage_cap_P2	Phage major capsid protein, P2 family.	Escherichia_coli_W
ECW_RS04735	976701..977351	+	GCF_000184185.1	NC_017635.1	883	WP_000059191_1		86		pfam05944	Phage_term_smal	Phage small terminase subunit. This family consists of several phage small terminase subunit proteins as well as some related bacterial sequences.	Escherichia_coli_W
===	ECW_RS07505	11	GCF_000184185.1	NC_017635.1				0					Escherichia_coli_W
ECW_RS07480	1508522..1508944	+	GCF_000184185.1	NC_017635.1	1395	WP_000693802_1		16		pfam06254	YdaT_toxin	Putative bacterial toxin ydaT. YdaT_toxin is a family of putative bacterial toxins that are neutralized by the putative antitoxin YdaS, UniProtKB:P76063, family pfam144549.	Escherichia_coli_W
ECW_RS07485	1508957..1509814	+	GCF_000184185.1	NC_017635.1	1396	WP_000899746_1		12		COG3756	YdaU	Uncharacterized conserved protein YdaU, DUF1376 family [Function unknown].	Escherichia_coli_W
ECW_RS07490	1509821..1510567	+	GCF_000184185.1	NC_017635.1	1397	WP_000788973_1		42		COG1484	DnaC	DNA replication protein DnaC [Replication, recombination and repair].	Escherichia_coli_W
ECW_RS07495	1510590..1511351	+	GCF_000184185.1	NC_017635.1	1398	WP_000450660_1		14		pfam07789	DUF1627	Protein of unknown function (DUF1627). This is a group of sequences found in hypothetical proteins predicted to be expressed in a number of bacterial species. The region in question is approximately 150 amino acid residues long.	Escherichia_coli_W
ECW_RS07500	1511367..1511789	+	GCF_000184185.1	NC_017635.1	1399	WP_001151237_1		19		pfam06163	DUF977	Bacterial protein of unknown function (DUF977). This family consists of several hypothetical bacterial proteins from Escherichia coli and Salmonella typhi. The function of this family is unknown.	Escherichia_coli_W
ECW_RS07505	1511973..1513100	+	GCF_000184185.1	NC_017635.1	1400	WP_000228824_1	+	3296	CLS_030	COG1479	COG1479	Uncharacterized conserved protein, contains ParB-like and HNH nuclease domains [Function unknown].	Escherichia_coli_W
ECW_RS07510	1513093..1514202	+	GCF_000184185.1	NC_017635.1	1401	WP_000569066_1		75		COG4938	COG4938	Predicted ATPase [General function prediction only].	Escherichia_coli_W
ECW_RS07515	1514199..1515176	+	GCF_000184185.1	NC_017635.1	1402	WP_000064766_1		0					Escherichia_coli_W
ECW_RS07525	1515807..1515962	+	GCF_000184185.1	NC_017635.1	1403	WP_000813259_1		33		pfam01848	HOK_GEF	Hok/gef family.	Escherichia_coli_W
ECW_RS07530	1516431..1517030	+	GCF_000184185.1	NC_017635.1	1404	WP_000940320_1		24		pfam07105	DUF1367	Protein of unknown function (DUF1367). This family consists of several highly conserved, hypothetical phage proteins of around 200 residues in length. The function of this family is unknown. Some proteins are annotated as IrsA (intracellular response to stress).	Escherichia_coli_W
ECW_RS07535	1517030..1517320	+	GCF_000184185.1	NC_017635.1	1405	WP_000228041_1		15		pfam07102	DUF1364	Protein of unknown function (DUF1364). This family consists of several bacterial and phage proteins of around 95 residues in length. The function of this family is unknown.	Escherichia_coli_W
===	STM474_RS10245	11	GCF_000188735.1	NC_016857.1				0					Salmonella_enterica_sub_enterica_serovar_Typhimurium_ST474
STM474_RS10215	2072244..2072939	+	GCF_000188735.1	NC_016857.1	1954	WP_001020636_1		73		COG2932	COG2932	Phage repressor protein C, contains Cro/C1-type HTH and peptidase s24 domains [Mobilome: prophages, transposons].	Salmonella_enterica_sub_enterica_serovar_Typhimurium_ST474
STM474_RS10225	2073754..2074125	+	GCF_000188735.1	NC_016857.1	1955	WP_000997190_1		0					Salmonella_enterica_sub_enterica_serovar_Typhimurium_ST474
STM474_RS10230	2074183..2075010	+	GCF_000188735.1	NC_016857.1	1956	WP_000080415_1		71		pfam10065	DUF2303	Uncharacterized conserved protein (DUF2303). Members of this family of hypothetical bacterial proteins have no known function.	Salmonella_enterica_sub_enterica_serovar_Typhimurium_ST474
STM474_RS10235	2075147..2075686	+	GCF_000188735.1	NC_016857.1	1957	WP_000008351_1		158		COG1896	YfbR	5'-deoxynucleotidase YfbR and related HD superfamily hydrolases [Nucleotide transport and metabolism, General function prediction only].	Salmonella_enterica_sub_enterica_serovar_Typhimurium_ST474
STM474_RS10240	2075757..2075987	+	GCF_000188735.1	NC_016857.1	1958	WP_000764235_1		0					Salmonella_enterica_sub_enterica_serovar_Typhimurium_ST474
STM474_RS10245	2075984..2076499	+	GCF_000188735.1	NC_016857.1	1959	WP_000071070_1	+	705	CLS_007	pfam03235	DUF262	Protein of unknown function DUF262.	Salmonella_enterica_sub_enterica_serovar_Typhimurium_ST474
STM474_RS10250	2076496..2077113	+	GCF_000188735.1	NC_016857.1	1960	WP_000065095_1		80		pfam13935	Ead_Ea22	Ead/Ea22-like protein. This family contains phage proteins and bacterial proteins that are likely to represent integrated phage proteins. This family includes the Lambda phage Ea22 early protein as well as the Bacteriophage P22 Ead protein.	Salmonella_enterica_sub_enterica_serovar_Typhimurium_ST474
STM474_RS10255	2077110..2077943	+	GCF_000188735.1	NC_016857.1	1961	WP_000208068_1		0					Salmonella_enterica_sub_enterica_serovar_Typhimurium_ST474
STM474_RS10260	2077947..2078516	+	GCF_000188735.1	NC_016857.1	1962	WP_001061334_1		154		pfam16473	DUF5051	3' exoribonuclease, RNase T-like. This is a highly divergent 3' exoribonuclease family. The proteins constitute a typical RNase fold, where the active site residues form a magnesium catalytic centre. The protein of the solved structure readily cleaves 3' overhangs in a time-dependent manner. It is similar to DEDD-type RNases and is an unusual ATP-binding protein that binds ATP and dATP. It forms …	Salmonella_enterica_sub_enterica_serovar_Typhimurium_ST474
STM474_RS10265	2078556..2078783	+	GCF_000188735.1	NC_016857.1	1963	WP_001527041_1		156		pfam13986	DUF4224	Domain of unknown function (DUF4224). This presumed domain is functionally uncharacterized. This domain family is found in bacteria and viruses, and is approximately 50 amino acids in length. The protein is likely to be of phage origin and is found as protein Gp02 in the Xylella phage Xfas53.	Salmonella_enterica_sub_enterica_serovar_Typhimurium_ST474
STM474_RS10270	2078785..2079774	+	GCF_000188735.1	NC_016857.1	1964	WP_000532847_1		143		COG0582	XerC	Integrase [Replication, recombination and repair, Mobilome: prophages, transposons].	Salmonella_enterica_sub_enterica_serovar_Typhimurium_ST474
===	QX44_RS10650	11	GCF_000188955.2	NZ_CP007530.1				0					Salmonella_enterica_sub_enterica_serovar_Montevideo_507440-20
QX44_RS10630	2138467..2139174	+	GCF_000188955.2	NZ_CP007530.1	2036	WP_001046983_1		7		COG4712	COG4712	Uncharacterized protein [Function unknown].	Salmonella_enterica_sub_enterica_serovar_Montevideo_507440-20
QX44_RS10635	2139174..2139458	+	GCF_000188955.2	NZ_CP007530.1	2037	WP_001253476_1		0					Salmonella_enterica_sub_enterica_serovar_Montevideo_507440-20
QX44_RS10640	2139505..2139798	+	GCF_000188955.2	NZ_CP007530.1	2038	WP_001111301_1		12		pfam11043	DUF2856	Protein of unknown function (DUF2856). Some members in this viral family of proteins with unknown function are annotated as Abc2 however this cannot be confirmed.	Salmonella_enterica_sub_enterica_serovar_Montevideo_507440-20
QX44_RS23440	2139809..2139979	+	GCF_000188955.2	NZ_CP007530.1	2039	WP_001214770_1		13		pfam10930	DUF2737	Protein of unknown function (DUF2737). This family of proteins has no known function.	Salmonella_enterica_sub_enterica_serovar_Montevideo_507440-20
QX44_RS10645	2139976..2140557	+	GCF_000188955.2	NZ_CP007530.1	2040	WP_000665848_1		0					Salmonella_enterica_sub_enterica_serovar_Montevideo_507440-20
QX44_RS10650	2140667..2141182	+	GCF_000188955.2	NZ_CP007530.1	2041	WP_000071069_1	+	705	CLS_007	pfam03235	DUF262	Protein of unknown function DUF262.	Salmonella_enterica_sub_enterica_serovar_Montevideo_507440-20
QX44_RS10655	2141179..2141847	+	GCF_000188955.2	NZ_CP007530.1	2042	WP_000065096_1		80		pfam13935	Ead_Ea22	Ead/Ea22-like protein. This family contains phage proteins and bacterial proteins that are likely to represent integrated phage proteins. This family includes the Lambda phage Ea22 early protein as well as the Bacteriophage P22 Ead protein.	Salmonella_enterica_sub_enterica_serovar_Montevideo_507440-20
QX44_RS10665	2142139..2143059	+	GCF_000188955.2	NZ_CP007530.1	2043	WP_000156434_1		94		pfam04448	DUF551	Protein of unknown function (DUF551). This family represents the carboxy terminus of a protein of unknown function, found in dsDNA viruses with no RNA stage, including bacteriophages lambda and P22, and also in some Escherichia coli prophages.	Salmonella_enterica_sub_enterica_serovar_Montevideo_507440-20
QX44_RS10670	2143052..2143336	+	GCF_000188955.2	NZ_CP007530.1	2044	WP_000002112_1		0					Salmonella_enterica_sub_enterica_serovar_Montevideo_507440-20
QX44_RS10675	2143379..2144179	+	GCF_000188955.2	NZ_CP007530.1	2045	WP_000152199_1		0					Salmonella_enterica_sub_enterica_serovar_Montevideo_507440-20
QX44_RS10680	2144236..2144586	+	GCF_000188955.2	NZ_CP007530.1	2046	WP_001281207_1		0					Salmonella_enterica_sub_enterica_serovar_Montevideo_507440-20
===	QX44_RS20980	11	GCF_000188955.2	NZ_CP007530.1				0					Salmonella_enterica_sub_enterica_serovar_Montevideo_507440-20
QX44_RS20950	4330832..4332073	-	GCF_000188955.2	NZ_CP007530.1	3990	WP_001188918_1		402		cd06174	MFS	Major Facilitator Superfamily. The Major Facilitator Superfamily (MFS) is a large and diverse group of secondary transporters that includes uniporters, symporters, and antiporters. MFS proteins facilitate the transport across cytoplasmic or internal membranes of a variety of substrates including ions, sugar phosphates, drugs, neurotransmitters, nucleosides, amino acids, and peptides. They do so u…	Salmonella_enterica_sub_enterica_serovar_Montevideo_507440-20
QX44_RS20955	4332552..4333505	+	GCF_000188955.2	NZ_CP007530.1	3991	WP_000750005_1		611		COG5464	YadD	Predicted transposase YdaD [Replication, recombination and repair].	Salmonella_enterica_sub_enterica_serovar_Montevideo_507440-20
QX44_RS20960	4333686..4335056	+	GCF_000188955.2	NZ_CP007530.1	3992	WP_000331434_1		122		cd07100	ALDH_SSADH1_GabD1	Mycobacterium tuberculosis succinate-semialdehyde dehydrogenase 1-like. Succinate-semialdehyde dehydrogenase 1 (SSADH1, GabD1, EC=1.2.1.16) catalyzes the NADP(+)-dependent oxidation of succinate semialdehyde (SSA) to succinate. SSADH activity in Mycobacterium tuberculosis (Mtb) is encoded by both gabD1 (Rv0234c) and gabD2 (Rv1731). The Mtb GabD1 SSADH1 reportedly is an enzyme of the gamma-aminobu…	Salmonella_enterica_sub_enterica_serovar_Montevideo_507440-20
QX44_RS20970	4335261..4335425	+	GCF_000188955.2	NZ_CP007530.1	3993	WP_000397916_1		567		COG5457	YjiS	Uncharacterized conserved protein YjiS, DUF1127 family [Function unknown].	Salmonella_enterica_sub_enterica_serovar_Montevideo_507440-20
QX44_RS20975	4335502..4336422	-	GCF_000188955.2	NZ_CP007530.1	3994	WP_001280241_1		130		cd22341	NucS-like	Mismatch restriction endonuclease NucS and similar nucleases. Archaeal mismatch restriction endonuclease NucS and its ortholog EndoMS specifically cleave dsDNA containing mismatched bases. They belong to a superfamily of PDDEXK nucleases including very short patch repair (Vsr) endonucleases, archaeal Holliday junction resolvases, MutH methyl-directed DNA mismatch-repair endonucleases, and catalyt…	Salmonella_enterica_sub_enterica_serovar_Montevideo_507440-20
QX44_RS20980	4336558..4338411	+	GCF_000188955.2	NZ_CP007530.1	3995	WP_000102837_1	+	3296	CLS_008	COG1479	COG1479	Uncharacterized conserved protein, contains ParB-like and HNH nuclease domains [Function unknown].	Salmonella_enterica_sub_enterica_serovar_Montevideo_507440-20
QX44_RS20985	4338456..4338776	-	GCF_000188955.2	NZ_CP007530.1	3996	WP_001542921_1		694		pfam08845	SymE_toxin	Toxin SymE, type I toxin-antitoxin system. SymE (SOS-induced yjiW gene with similarity to MazE ) is an SOS-induced toxin. It inhibits cell growth, decreases protein synthesis and increases RNA degradation. It may play a role in the recycling of RNAs damaged under SOS response-inducing conditions. It is predicted to have an AbrB fold, similar to that of the antitoxin MazE. Its translation is repre…	Salmonella_enterica_sub_enterica_serovar_Montevideo_507440-20
QX44_RS20990	4338993..4340762	-	GCF_000188955.2	NZ_CP007530.1	3997	WP_000257588_1		32		cd17249	RMtype1_S_EcoR124I-TRD2-CR2_like	Type I restriction-modification system specificity (S) subunit Target Recognition Domain-ConseRved domain (TRD-CR), similar to S.EcoR124I TRD2-CR2, S.Eco540I TRD2-CR2, S.Eco540AI TRD2-CR2, and S.Eco540ANI TRD2-CR2. Escherichia coli (R124) S subunit (S.EcoR124I), E. coli ST540 S subunit (S.Eco540I), E. coli ST540A S subunit (S.Eco540AI), and Escherichia coli ST540AN S subunit (S.Eco540ANI) recogni…	Salmonella_enterica_sub_enterica_serovar_Montevideo_507440-20
QX44_RS20995	4340762..4342231	-	GCF_000188955.2	NZ_CP007530.1	3998	WP_000028404_1		1105		COG0286	HsdM	Type I restriction-modification system, DNA methylase subunit [Defense mechanisms].	Salmonella_enterica_sub_enterica_serovar_Montevideo_507440-20
QX44_RS21000	4342306..4344729	-	GCF_000188955.2	NZ_CP007530.1	3999	WP_000774455_1		570		COG4096	HsdR	Type I site-specific restriction endonuclease, part of a restriction-modification system [Defense mechanisms].	Salmonella_enterica_sub_enterica_serovar_Montevideo_507440-20
QX44_RS21005	4344871..4345839	+	GCF_000188955.2	NZ_CP007530.1	4000	WP_000452026_1		0					Salmonella_enterica_sub_enterica_serovar_Montevideo_507440-20
===	ETEC_RS10590	11	GCF_000210475.1	NC_017633.1				0					Escherichia_coli_ETEC_H10407
ETEC_RS10565	2097031..2099889	-	GCF_000210475.1	NC_017633.1	1926	WP_000056168_1		15		pfam10593	Z1	Z1 domain. This uncharacterized domain was identified by Iyer and colleagues. It is found associated with a helicase domain of superfamily type II.	Escherichia_coli_ETEC_H10407
ETEC_RS10570	2099886..2101388	-	GCF_000210475.1	NC_017633.1	1927	WP_000210399_1		15		pfam13589	HATPase_c_3	Histidine kinase-, DNA gyrase B-, and HSP90-like ATPase. This family represents, additionally, the structurally related ATPase domains of histidine kinase, DNA gyrase B and HSP90.	Escherichia_coli_ETEC_H10407
ETEC_RS10575	2101385..2103436	-	GCF_000210475.1	NC_017633.1	1928	WP_000555092_1		17		COG0666	ANKYR	Ankyrin repeat [Signal transduction mechanisms].	Escherichia_coli_ETEC_H10407
ETEC_RS10580	2103874..2105052	-	GCF_000210475.1	NC_017633.1	1929	WP_000640254_1		58		COG1787	COG1787	Endonuclease, HJR/Mrr/RecB family [Defense mechanisms].	Escherichia_coli_ETEC_H10407
ETEC_RS10585	2105157..2106284	-	GCF_000210475.1	NC_017633.1	1930	WP_001255892_1		40		pfam14281	PDDEXK_4	PD-(D/E)XK nuclease superfamily. Members of this family belong to the PD-(D/E)XK nuclease superfamily.	Escherichia_coli_ETEC_H10407
ETEC_RS10590	2106343..2108181	-	GCF_000210475.1	NC_017633.1	1931	WP_000039876_1	+	3296	CLS_012	COG1479	COG1479	Uncharacterized conserved protein, contains ParB-like and HNH nuclease domains [Function unknown].	Escherichia_coli_ETEC_H10407
ETEC_RS10595	2108240..2108995	-	GCF_000210475.1	NC_017633.1	1932	WP_001290570_1		371		pfam01863	DUF45	Protein of unknown function DUF45. This protein has no known function. Members are found in some archaebacteria, as well as Helicobacter pylori. The proteins are 190-240 amino acids long, with the C-terminus being the most conserved region, containing three conserved histidines. This motif is similar to that found in Zinc proteases, suggesting that this family may also be proteases.	Escherichia_coli_ETEC_H10407
ETEC_RS10600	2108992..2112276	-	GCF_000210475.1	NC_017633.1	1933	WP_001077332_1		569		COG0610	COG0610	Type I site-specific restriction-modification system, R (restriction) subunit and related helicases ... [Defense mechanisms].	Escherichia_coli_ETEC_H10407
ETEC_RS10605	2112329..2113012	-	GCF_000210475.1	NC_017633.1	1934	WP_000779013_1		420		COG3318	YecA	Uncharacterized conserved protein YecA, UPF0149 family, contains C-terminal Zn-binding SEC-C motif [Function unknown].	Escherichia_coli_ETEC_H10407
ETEC_RS10610	2113009..2114253	-	GCF_000210475.1	NC_017633.1	1935	WP_000248953_1		10		cd17256	RMtype1_S_EcoJA65PI-TRD1-CR1_like	Type I restriction-modification system specificity (S) subunit Target Recognition Domain-ConseRved domain (TRD-CR), similar to S.EcoJA65PI TRD1-CR1, S.Fco49512ORF2615P TRD1-CR1, and S.SonIV TRD2-CR2. Escherichia coli UCD_JA65_pb S subunit (S.EcoJA65PI) recognizes 5'... AGCANNNNNNTGA ... 3' while Shewanella oneidensis MR-1 S subunit (S.SonIV) recognizes 5'... TACNNNNNNGTNGT ... 3'. The recognition…	Escherichia_coli_ETEC_H10407
ETEC_RS10615	2114243..2115766	-	GCF_000210475.1	NC_017633.1	1936	WP_000998251_1		1105		COG0286	HsdM	Type I restriction-modification system, DNA methylase subunit [Defense mechanisms].	Escherichia_coli_ETEC_H10407
===	SL1344_RS10245	11	GCF_000210855.2	NC_016810.1				0					Salmonella_enterica_sub_enterica_serovar_Typhimurium_SL1344
SL1344_RS10215	2072244..2072939	+	GCF_000210855.2	NC_016810.1	1954	WP_001020636_1		73		COG2932	COG2932	Phage repressor protein C, contains Cro/C1-type HTH and peptidase s24 domains [Mobilome: prophages, transposons].	Salmonella_enterica_sub_enterica_serovar_Typhimurium_SL1344
SL1344_RS10225	2073754..2074125	+	GCF_000210855.2	NC_016810.1	1955	WP_000997190_1		0					Salmonella_enterica_sub_enterica_serovar_Typhimurium_SL1344
SL1344_RS10230	2074183..2075010	+	GCF_000210855.2	NC_016810.1	1956	WP_000080415_1		71		pfam10065	DUF2303	Uncharacterized conserved protein (DUF2303). Members of this family of hypothetical bacterial proteins have no known function.	Salmonella_enterica_sub_enterica_serovar_Typhimurium_SL1344
SL1344_RS10235	2075147..2075686	+	GCF_000210855.2	NC_016810.1	1957	WP_000008351_1		158		COG1896	YfbR	5'-deoxynucleotidase YfbR and related HD superfamily hydrolases [Nucleotide transport and metabolism, General function prediction only].	Salmonella_enterica_sub_enterica_serovar_Typhimurium_SL1344
SL1344_RS10240	2075757..2075987	+	GCF_000210855.2	NC_016810.1	1958	WP_000764235_1		0					Salmonella_enterica_sub_enterica_serovar_Typhimurium_SL1344
SL1344_RS10245	2075984..2076499	+	GCF_000210855.2	NC_016810.1	1959	WP_000071070_1	+	705	CLS_007	pfam03235	DUF262	Protein of unknown function DUF262.	Salmonella_enterica_sub_enterica_serovar_Typhimurium_SL1344
SL1344_RS10250	2076496..2077113	+	GCF_000210855.2	NC_016810.1	1960	WP_000065095_1		80		pfam13935	Ead_Ea22	Ead/Ea22-like protein. This family contains phage proteins and bacterial proteins that are likely to represent integrated phage proteins. This family includes the Lambda phage Ea22 early protein as well as the Bacteriophage P22 Ead protein.	Salmonella_enterica_sub_enterica_serovar_Typhimurium_SL1344
SL1344_RS10255	2077110..2077943	+	GCF_000210855.2	NC_016810.1	1961	WP_000208068_1		0					Salmonella_enterica_sub_enterica_serovar_Typhimurium_SL1344
SL1344_RS10260	2077947..2078516	+	GCF_000210855.2	NC_016810.1	1962	WP_001061334_1		154		pfam16473	DUF5051	3' exoribonuclease, RNase T-like. This is a highly divergent 3' exoribonuclease family. The proteins constitute a typical RNase fold, where the active site residues form a magnesium catalytic centre. The protein of the solved structure readily cleaves 3' overhangs in a time-dependent manner. It is similar to DEDD-type RNases and is an unusual ATP-binding protein that binds ATP and dATP. It forms …	Salmonella_enterica_sub_enterica_serovar_Typhimurium_SL1344
SL1344_RS10265	2078556..2078783	+	GCF_000210855.2	NC_016810.1	1963	WP_001527041_1		156		pfam13986	DUF4224	Domain of unknown function (DUF4224). This presumed domain is functionally uncharacterized. This domain family is found in bacteria and viruses, and is approximately 50 amino acids in length. The protein is likely to be of phage origin and is found as protein Gp02 in the Xylella phage Xfas53.	Salmonella_enterica_sub_enterica_serovar_Typhimurium_SL1344
SL1344_RS10270	2078785..2079774	+	GCF_000210855.2	NC_016810.1	1964	WP_000532847_1		143		COG0582	XerC	Integrase [Replication, recombination and repair, Mobilome: prophages, transposons].	Salmonella_enterica_sub_enterica_serovar_Typhimurium_SL1344
===	UMNK88_RS26660	11	GCF_000212715.2	NC_017639.1				0					Escherichia_coli_UMNK88
UMNK88_RS26625	28828..29247	+	GCF_000212715.2	NC_017639.1	23	WP_000422708_1		295		COG2963	InsE	Transposase and inactivated derivatives [Mobilome: prophages, transposons].	Escherichia_coli_UMNK88
UMNK88_RS26630	29244..29594	+	GCF_000212715.2	NC_017639.1	24	WP_000624709_1		79		COG3436	COG3436	Transposase [Mobilome: prophages, transposons].	Escherichia_coli_UMNK88
UMNK88_RS26645	31323..31976	+	GCF_000212715.2	NC_017639.1	25	WP_000616803_1		147		COG1266	YdiL	Membrane protease YdiL, CAAX protease family [Posttranslational modification, protein turnover, chaperones].	Escherichia_coli_UMNK88
UMNK88_RS34055	32069..32326	+	GCF_000212715.2	NC_017639.1	26	WP_000557619_1		139		COG2336	MazE	Antitoxin component of the MazEF toxin-antitoxin module [Signal transduction mechanisms].	Escherichia_coli_UMNK88
UMNK88_RS26655	32259..32660	+	GCF_000212715.2	NC_017639.1	27	WP_001398199_1		143		pfam02452	PemK_toxin	PemK-like, MazF-like toxin of type II toxin-antitoxin system. PemK is a growth inhibitor in E. coli known to bind to the promoter region of the Pem operon, auto-regulating synthesis. This family represents the toxin molecule of a typical bacterial toxin-antitoxin system pairing. The family includes a number of different toxins, such as MazF, Kid, PemK, ChpA, ChpB and ChpAK.	Escherichia_coli_UMNK88
UMNK88_RS26660	32944..34716	+	GCF_000212715.2	NC_017639.1	28	WP_001262766_1	+	3296	CLS_013	COG1479	COG1479	Uncharacterized conserved protein, contains ParB-like and HNH nuclease domains [Function unknown].	Escherichia_coli_UMNK88
UMNK88_RS26675	35716..36888	-	GCF_000212715.2	NC_017639.1	29	WP_000952340_1		29		COG4584	COG4584	Transposase [Mobilome: prophages, transposons].	Escherichia_coli_UMNK88
UMNK88_RS26695	38778..39851	-	GCF_000212715.2	NC_017639.1	30	WP_000395522_1		2		pfam16966	Porin_8	Porin-like glycoporin RafY. This is a family of Gram-negative Gammaproteobacteria putative raffinose-like porins.	Escherichia_coli_UMNK88
UMNK88_RS26700	39894..41101	-	GCF_000212715.2	NC_017639.1	31	WP_089592289_1		295		COG2963	InsE	Transposase and inactivated derivatives [Mobilome: prophages, transposons].	Escherichia_coli_UMNK88
UMNK88_RS26715	42126..43559	-	GCF_000212715.2	NC_017639.1	32	WP_024183910_1		9		COG1621	SacC	Sucrose-6-phosphate hydrolase SacC, GH32 family [Carbohydrate transport and metabolism].	Escherichia_coli_UMNK88
UMNK88_RS26720	43556..44833	-	GCF_000212715.2	NC_017639.1	33	WP_001083371_1		8		pfam01306	LacY_symp	LacY proton/sugar symporter. This family is closely related to the sugar transporter family.	Escherichia_coli_UMNK88
===	UMNK88_RS04470	11	GCF_000212715.2	NC_017641.1				0					Escherichia_coli_UMNK88
UMNK88_RS04440	919065..919886	+	GCF_000212715.2	NC_017641.1	815	WP_001420002_1		0					Escherichia_coli_UMNK88
UMNK88_RS04445	919886..922258	+	GCF_000212715.2	NC_017641.1	816	WP_001109973_1		105		pfam05840	Phage_GPA	Bacteriophage replication gene A protein (GPA). This family consists of a group of bacteriophage replication gene A protein (GPA) like sequences from both viruses and bacteria. The members of this family are likely to be endonucleases.	Escherichia_coli_UMNK88
UMNK88_RS04450	922411..922599	+	GCF_000212715.2	NC_017641.1	817	WP_001154434_1		0					Escherichia_coli_UMNK88
UMNK88_RS04455	922610..922843	+	GCF_000212715.2	NC_017641.1	818	WP_001217575_1		70		pfam06183	DinI	DinI-like family. This family of short proteins includes DNA-damage-inducible protein I (DinI) and related proteins. The SOS response, a set of cellular phenomena exhibited by eubacteria, is initiated by various causes that include DNA damage-induced replication arrest, and is positively regulated by the co- protease activity of RecA. Escherichia coli DinI, a LexA-regulated SOS gene product, shut…	Escherichia_coli_UMNK88
UMNK88_RS04465	924251..924787	+	GCF_000212715.2	NC_017641.1	819	WP_000140689_1		0					Escherichia_coli_UMNK88
UMNK88_RS04470	925155..926936	+	GCF_000212715.2	NC_017641.1	820	WP_000818977_1	+	3296	CLS_011	COG1479	COG1479	Uncharacterized conserved protein, contains ParB-like and HNH nuclease domains [Function unknown].	Escherichia_coli_UMNK88
UMNK88_RS04475	926977..928002	-	GCF_000212715.2	NC_017641.1	821	WP_000520345_1		114		COG5518	COG5518	Bacteriophage capsid portal protein [Mobilome: prophages, transposons].	Escherichia_coli_UMNK88
UMNK88_RS04480	928002..929768	-	GCF_000212715.2	NC_017641.1	822	WP_001098438_1		106		COG5484	YjcR	Uncharacterized protein YjcR, contains N-terminal HTH domain [Function unknown].	Escherichia_coli_UMNK88
UMNK88_RS04485	929911..930744	+	GCF_000212715.2	NC_017641.1	823	WP_000216237_1		106		pfam05929	Phage_GPO	Phage capsid scaffolding protein (GPO) serine peptidase. This family consists of several bacteriophage capsid scaffolding proteins (GPO) and some related bacterial sequences. GPO is thought to function in both the assembly of proheads and the cleavage of GPN. The family is found to function as a serine peptidase, with a conserved Asp, His and Ser catalytic triad, as in subtilisin, and as represen…	Escherichia_coli_UMNK88
UMNK88_RS04490	930761..931819	+	GCF_000212715.2	NC_017641.1	824	WP_000742510_1		104		pfam05125	Phage_cap_P2	Phage major capsid protein, P2 family.	Escherichia_coli_UMNK88
UMNK88_RS04495	931823..932473	+	GCF_000212715.2	NC_017641.1	825	WP_000059191_1		86		pfam05944	Phage_term_smal	Phage small terminase subunit. This family consists of several phage small terminase subunit proteins as well as some related bacterial sequences.	Escherichia_coli_UMNK88
===	STMUK_RS10255	11	GCF_000213635.1	NC_016863.1				0					Salmonella_enterica_sub_enterica_serovar_Typhimurium_UK-1
STMUK_RS10225	2074273..2074968	+	GCF_000213635.1	NC_016863.1	1962	WP_001020636_1		73		COG2932	COG2932	Phage repressor protein C, contains Cro/C1-type HTH and peptidase s24 domains [Mobilome: prophages, transposons].	Salmonella_enterica_sub_enterica_serovar_Typhimurium_UK-1
STMUK_RS10235	2075783..2076154	+	GCF_000213635.1	NC_016863.1	1963	WP_000997190_1		0					Salmonella_enterica_sub_enterica_serovar_Typhimurium_UK-1
STMUK_RS10240	2076212..2077039	+	GCF_000213635.1	NC_016863.1	1964	WP_000080415_1		71		pfam10065	DUF2303	Uncharacterized conserved protein (DUF2303). Members of this family of hypothetical bacterial proteins have no known function.	Salmonella_enterica_sub_enterica_serovar_Typhimurium_UK-1
STMUK_RS10245	2077176..2077715	+	GCF_000213635.1	NC_016863.1	1965	WP_000008351_1		158		COG1896	YfbR	5'-deoxynucleotidase YfbR and related HD superfamily hydrolases [Nucleotide transport and metabolism, General function prediction only].	Salmonella_enterica_sub_enterica_serovar_Typhimurium_UK-1
STMUK_RS10250	2077786..2078016	+	GCF_000213635.1	NC_016863.1	1966	WP_000764235_1		0					Salmonella_enterica_sub_enterica_serovar_Typhimurium_UK-1
STMUK_RS10255	2078013..2078528	+	GCF_000213635.1	NC_016863.1	1967	WP_000071070_1	+	705	CLS_007	pfam03235	DUF262	Protein of unknown function DUF262.	Salmonella_enterica_sub_enterica_serovar_Typhimurium_UK-1
STMUK_RS10260	2078525..2079142	+	GCF_000213635.1	NC_016863.1	1968	WP_000065095_1		80		pfam13935	Ead_Ea22	Ead/Ea22-like protein. This family contains phage proteins and bacterial proteins that are likely to represent integrated phage proteins. This family includes the Lambda phage Ea22 early protein as well as the Bacteriophage P22 Ead protein.	Salmonella_enterica_sub_enterica_serovar_Typhimurium_UK-1
STMUK_RS10265	2079139..2079972	+	GCF_000213635.1	NC_016863.1	1969	WP_000208068_1		0					Salmonella_enterica_sub_enterica_serovar_Typhimurium_UK-1
STMUK_RS10270	2079976..2080545	+	GCF_000213635.1	NC_016863.1	1970	WP_001061334_1		154		pfam16473	DUF5051	3' exoribonuclease, RNase T-like. This is a highly divergent 3' exoribonuclease family. The proteins constitute a typical RNase fold, where the active site residues form a magnesium catalytic centre. The protein of the solved structure readily cleaves 3' overhangs in a time-dependent manner. It is similar to DEDD-type RNases and is an unusual ATP-binding protein that binds ATP and dATP. It forms …	Salmonella_enterica_sub_enterica_serovar_Typhimurium_UK-1
STMUK_RS10275	2080585..2080812	+	GCF_000213635.1	NC_016863.1	1971	WP_001527041_1		156		pfam13986	DUF4224	Domain of unknown function (DUF4224). This presumed domain is functionally uncharacterized. This domain family is found in bacteria and viruses, and is approximately 50 amino acids in length. The protein is likely to be of phage origin and is found as protein Gp02 in the Xylella phage Xfas53.	Salmonella_enterica_sub_enterica_serovar_Typhimurium_UK-1
STMUK_RS10280	2080814..2081803	+	GCF_000213635.1	NC_016863.1	1972	WP_000532847_1		143		COG0582	XerC	Integrase [Replication, recombination and repair, Mobilome: prophages, transposons].	Salmonella_enterica_sub_enterica_serovar_Typhimurium_UK-1
===	CE10_RS30710	16	GCF_000227625.1	NC_017646.1				0					Escherichia_coli_O7_K1_CE10
CE10_RS26185	5196893..5197660	-	GCF_000227625.1	NC_017646.1	4734	WP_012602675_1		149		COG1924	YjiL	Activator of 2-hydroxyglutaryl-CoA dehydratase (HSP70-class ATPase domain) [Lipid transport and metabolism].	Escherichia_coli_O7_K1_CE10
CE10_RS26190	5197670..5198821	-	GCF_000227625.1	NC_017646.1	4735	WP_001298064_1		182		pfam06050	HGD-D	2-hydroxyglutaryl-CoA dehydratase, D-component. Degradation of glutamate via the hydroxyglutarate pathway involves the syn-elimination of water from 2-hydroxyglutaryl-CoA. This anaerobic process is catalyzed by 2-hydroxyglutaryl-CoA dehydratase, an enzyme with two components (A and D) that reversibly associate during reaction cycles. This component contains one non-reducible [4Fe-4S]2+ cluster an…	Escherichia_coli_O7_K1_CE10
CE10_RS26195	5198937..5200217	-	GCF_000227625.1	NC_017646.1	4736	WP_015674821_1		515		COG2733	YjiN	Uncharacterized membrane-anchored protein YjiN, DUF445 family [Function unknown].	Escherichia_coli_O7_K1_CE10
CE10_RS26200	5200402..5201322	+	GCF_000227625.1	NC_017646.1	4737	WP_000181197_1		611		COG5464	YadD	Predicted transposase YdaD [Replication, recombination and repair].	Escherichia_coli_O7_K1_CE10
CE10_RS29840	5201550..5201630	+	GCF_000227625.1	NC_017646.1	4738	WP_020233658_1		0					Escherichia_coli_O7_K1_CE10
CE10_RS30710	5201728..5203824	+	GCF_000227625.1	NC_017646.1	4739	WP_000648247_1	+	3296	CLS_001	COG1479	COG1479	Uncharacterized conserved protein, contains ParB-like and HNH nuclease domains [Function unknown].	Escherichia_coli_O7_K1_CE10
CE10_RS26210	5203871..5204212	-	GCF_000227625.1	NC_017646.1	4740	WP_000132602_1		694		pfam08845	SymE_toxin	Toxin SymE, type I toxin-antitoxin system. SymE (SOS-induced yjiW gene with similarity to MazE ) is an SOS-induced toxin. It inhibits cell growth, decreases protein synthesis and increases RNA degradation. It may play a role in the recycling of RNAs damaged under SOS response-inducing conditions. It is predicted to have an AbrB fold, similar to that of the antitoxin MazE. Its translation is repre…	Escherichia_coli_O7_K1_CE10
CE10_RS26215	5204433..5206193	-	GCF_000227625.1	NC_017646.1	4741	WP_000110093_1		5		cd17515	RMtype1_S_MjaORF132P_Sau1132ORF3780P-TRD1-CR1_like	Type I restriction-modification system specificity (S) subunit Target Recognition Domain-ConseRved domain (TRD-CR), similar to MjaXIP/S.MjaORF132P TRD1-CR1, S.Sau1132ORF3780P TRD1-CR1, S.Mca353ORF290P TRD1-CR1, and other TRD-CR's. The Staphylococcus aureus subsp. aureus MSHR1132 S subunit (S.Sau1132ORF3780P) recognizes 5'... CAAGNNNNNRTC ... 3', and Moraxella catarrhalis S subunit (S.Mca353ORF290…	Escherichia_coli_O7_K1_CE10
CE10_RS26220	5206193..5207662	-	GCF_000227625.1	NC_017646.1	4742	WP_001387312_1		1105		COG0286	HsdM	Type I restriction-modification system, DNA methylase subunit [Defense mechanisms].	Escherichia_coli_O7_K1_CE10
CE10_RS26225	5207729..5210161	-	GCF_000227625.1	NC_017646.1	4743	WP_000819015_1		570		COG4096	HsdR	Type I site-specific restriction endonuclease, part of a restriction-modification system [Defense mechanisms].	Escherichia_coli_O7_K1_CE10
CE10_RS26235	5210921..5212090	+	GCF_000227625.1	NC_017646.1	4744	WP_012602679_1	+	3296	CLS_005	COG1479	COG1479	Uncharacterized conserved protein, contains ParB-like and HNH nuclease domains [Function unknown].	Escherichia_coli_O7_K1_CE10
CE10_RS26240	5212159..5213115	-	GCF_000227625.1	NC_017646.1	4745	WP_001314406_1		414		COG0523	YejR	GTPase, G3E family [General function prediction only].	Escherichia_coli_O7_K1_CE10
CE10_RS26245	5213126..5213329	-	GCF_000227625.1	NC_017646.1	4746	WP_000467859_1		393		COG2879	YbdD	Uncharacterized short protein YbdD, DUF466 family [Function unknown].	Escherichia_coli_O7_K1_CE10
CE10_RS26250	5213379..5215529	-	GCF_000227625.1	NC_017646.1	4747	WP_001366791_1		378		COG1966	CstA	Carbon starvation protein CstA [Signal transduction mechanisms].	Escherichia_coli_O7_K1_CE10
CE10_RS26260	5215907..5217571	+	GCF_000227625.1	NC_017646.1	4748	WP_000919584_1		293		pfam12729	4HB_MCP_1	Four helix bundle sensory module for signal transduction. This family is a four helix bundle that operates as a ubiquitous sensory module in prokaryotic signal-transduction. The 4HB_MCP is always found between two predicted transmembrane helices indicating that it detects only extracellular signals. In many cases the domain is associated with a cytoplasmic HAMP domain suggesting that most protein…	Escherichia_coli_O7_K1_CE10
CE10_RS26265	5217614..5218885	-	GCF_000227625.1	NC_017646.1	4749	WP_000118642_1		48		COG1593	DctQ	TRAP-type C4-dicarboxylate transport system, large permease component [Carbohydrate transport and metabolism].	Escherichia_coli_O7_K1_CE10
===	I02_RS24430	16	GCF_000233875.1	NC_017651.1				0					Escherichia_coli_clone_D_i2
I02_RS24410	4965517..4966284	-	GCF_000233875.1	NC_017651.1	4450	WP_001298028_1		149		COG1924	YjiL	Activator of 2-hydroxyglutaryl-CoA dehydratase (HSP70-class ATPase domain) [Lipid transport and metabolism].	Escherichia_coli_clone_D_i2
I02_RS24415	4966294..4967445	-	GCF_000233875.1	NC_017651.1	4451	WP_001298064_1		182		pfam06050	HGD-D	2-hydroxyglutaryl-CoA dehydratase, D-component. Degradation of glutamate via the hydroxyglutarate pathway involves the syn-elimination of water from 2-hydroxyglutaryl-CoA. This anaerobic process is catalyzed by 2-hydroxyglutaryl-CoA dehydratase, an enzyme with two components (A and D) that reversibly associate during reaction cycles. This component contains one non-reducible [4Fe-4S]2+ cluster an…	Escherichia_coli_clone_D_i2
I02_RS24420	4967561..4968841	-	GCF_000233875.1	NC_017651.1	4452	WP_001304526_1		515		COG2733	YjiN	Uncharacterized membrane-anchored protein YjiN, DUF445 family [Function unknown].	Escherichia_coli_clone_D_i2
I02_RS24425	4969026..4969946	+	GCF_000233875.1	NC_017651.1	4453	WP_000181195_1		611		COG5464	YadD	Predicted transposase YdaD [Replication, recombination and repair].	Escherichia_coli_clone_D_i2
I02_RS27515	4970174..4970254	+	GCF_000233875.1	NC_017651.1	4454	WP_020233658_1		0					Escherichia_coli_clone_D_i2
I02_RS24430	4970352..4972445	+	GCF_000233875.1	NC_017651.1	4455	WP_000648234_1	+	3296	CLS_001	COG1479	COG1479	Uncharacterized conserved protein, contains ParB-like and HNH nuclease domains [Function unknown].	Escherichia_coli_clone_D_i2
I02_RS24435	4972492..4972833	-	GCF_000233875.1	NC_017651.1	4456	WP_000132630_1		694		pfam08845	SymE_toxin	Toxin SymE, type I toxin-antitoxin system. SymE (SOS-induced yjiW gene with similarity to MazE ) is an SOS-induced toxin. It inhibits cell growth, decreases protein synthesis and increases RNA degradation. It may play a role in the recycling of RNAs damaged under SOS response-inducing conditions. It is predicted to have an AbrB fold, similar to that of the antitoxin MazE. Its translation is repre…	Escherichia_coli_clone_D_i2
I02_RS24440	4973054..4974823	-	GCF_000233875.1	NC_017651.1	4457	WP_000110076_1		33		cd17260	RMtype1_S_EcoEI-TRD1-CR1_like	Type I restriction-modification system specificity (S) subunit Target Recognition Domain-ConseRved domain (TRD-CR), similar to S.EcoEI TRD1-CR1, S.EcoJA17PI TRD1-CR1, S.EcoJA23PI TRD1-CR1, and S.StyLTIII TRD1-CR1. Escherichia coli A58 S subunit (S.EcoEI) recognizes 5'... GAGNNNNNNNATGC ... 3', Escherichia coli UCD_JA17_pb S subunit (S.EcoJA17PI) and Escherichia coli UCD_JA23_pb S subunit (S.EcoJA…	Escherichia_coli_clone_D_i2
I02_RS24445	4974823..4976292	-	GCF_000233875.1	NC_017651.1	4458	WP_001315223_1		1105		COG0286	HsdM	Type I restriction-modification system, DNA methylase subunit [Defense mechanisms].	Escherichia_coli_clone_D_i2
I02_RS24450	4976359..4978791	-	GCF_000233875.1	NC_017651.1	4459	WP_000819026_1		570		COG4096	HsdR	Type I site-specific restriction endonuclease, part of a restriction-modification system [Defense mechanisms].	Escherichia_coli_clone_D_i2
I02_RS24455	4979069..4980721	+	GCF_000233875.1	NC_017651.1	4460	WP_001304525_1	+	3296	CLS_005	COG1479	COG1479	Uncharacterized conserved protein, contains ParB-like and HNH nuclease domains [Function unknown].	Escherichia_coli_clone_D_i2
I02_RS24460	4980790..4981746	-	GCF_000233875.1	NC_017651.1	4461	WP_001297640_1		414		COG0523	YejR	GTPase, G3E family [General function prediction only].	Escherichia_coli_clone_D_i2
I02_RS24465	4981757..4981960	-	GCF_000233875.1	NC_017651.1	4462	WP_000467859_1		393		COG2879	YbdD	Uncharacterized short protein YbdD, DUF466 family [Function unknown].	Escherichia_coli_clone_D_i2
I02_RS24470	4982078..4984228	-	GCF_000233875.1	NC_017651.1	4463	WP_001366791_1		378		COG1966	CstA	Carbon starvation protein CstA [Signal transduction mechanisms].	Escherichia_coli_clone_D_i2
I02_RS24480	4984605..4986269	+	GCF_000233875.1	NC_017651.1	4464	WP_000919590_1		293		pfam12729	4HB_MCP_1	Four helix bundle sensory module for signal transduction. This family is a four helix bundle that operates as a ubiquitous sensory module in prokaryotic signal-transduction. The 4HB_MCP is always found between two predicted transmembrane helices indicating that it detects only extracellular signals. In many cases the domain is associated with a cytoplasmic HAMP domain suggesting that most protein…	Escherichia_coli_clone_D_i2
I02_RS24485	4986312..4987583	-	GCF_000233875.1	NC_017651.1	4465	WP_000118642_1		48		COG1593	DctQ	TRAP-type C4-dicarboxylate transport system, large permease component [Carbohydrate transport and metabolism].	Escherichia_coli_clone_D_i2
===	I14_RS24435	16	GCF_000233895.1	NC_017652.1				0					Escherichia_coli_clone_D_i14
I14_RS24415	4965517..4966284	-	GCF_000233895.1	NC_017652.1	4449	WP_001298028_1		149		COG1924	YjiL	Activator of 2-hydroxyglutaryl-CoA dehydratase (HSP70-class ATPase domain) [Lipid transport and metabolism].	Escherichia_coli_clone_D_i14
I14_RS24420	4966294..4967445	-	GCF_000233895.1	NC_017652.1	4450	WP_001298064_1		182		pfam06050	HGD-D	2-hydroxyglutaryl-CoA dehydratase, D-component. Degradation of glutamate via the hydroxyglutarate pathway involves the syn-elimination of water from 2-hydroxyglutaryl-CoA. This anaerobic process is catalyzed by 2-hydroxyglutaryl-CoA dehydratase, an enzyme with two components (A and D) that reversibly associate during reaction cycles. This component contains one non-reducible [4Fe-4S]2+ cluster an…	Escherichia_coli_clone_D_i14
I14_RS24425	4967561..4968841	-	GCF_000233895.1	NC_017652.1	4451	WP_001304526_1		515		COG2733	YjiN	Uncharacterized membrane-anchored protein YjiN, DUF445 family [Function unknown].	Escherichia_coli_clone_D_i14
I14_RS24430	4969026..4969946	+	GCF_000233895.1	NC_017652.1	4452	WP_000181195_1		611		COG5464	YadD	Predicted transposase YdaD [Replication, recombination and repair].	Escherichia_coli_clone_D_i14
I14_RS27510	4970174..4970254	+	GCF_000233895.1	NC_017652.1	4453	WP_020233658_1		0					Escherichia_coli_clone_D_i14
I14_RS24435	4970352..4972445	+	GCF_000233895.1	NC_017652.1	4454	WP_000648234_1	+	3296	CLS_001	COG1479	COG1479	Uncharacterized conserved protein, contains ParB-like and HNH nuclease domains [Function unknown].	Escherichia_coli_clone_D_i14
I14_RS24440	4972492..4972833	-	GCF_000233895.1	NC_017652.1	4455	WP_000132630_1		694		pfam08845	SymE_toxin	Toxin SymE, type I toxin-antitoxin system. SymE (SOS-induced yjiW gene with similarity to MazE ) is an SOS-induced toxin. It inhibits cell growth, decreases protein synthesis and increases RNA degradation. It may play a role in the recycling of RNAs damaged under SOS response-inducing conditions. It is predicted to have an AbrB fold, similar to that of the antitoxin MazE. Its translation is repre…	Escherichia_coli_clone_D_i14
I14_RS24445	4973054..4974823	-	GCF_000233895.1	NC_017652.1	4456	WP_000110076_1		33		cd17260	RMtype1_S_EcoEI-TRD1-CR1_like	Type I restriction-modification system specificity (S) subunit Target Recognition Domain-ConseRved domain (TRD-CR), similar to S.EcoEI TRD1-CR1, S.EcoJA17PI TRD1-CR1, S.EcoJA23PI TRD1-CR1, and S.StyLTIII TRD1-CR1. Escherichia coli A58 S subunit (S.EcoEI) recognizes 5'... GAGNNNNNNNATGC ... 3', Escherichia coli UCD_JA17_pb S subunit (S.EcoJA17PI) and Escherichia coli UCD_JA23_pb S subunit (S.EcoJA…	Escherichia_coli_clone_D_i14
I14_RS24450	4974823..4976292	-	GCF_000233895.1	NC_017652.1	4457	WP_001315223_1		1105		COG0286	HsdM	Type I restriction-modification system, DNA methylase subunit [Defense mechanisms].	Escherichia_coli_clone_D_i14
I14_RS24455	4976359..4978791	-	GCF_000233895.1	NC_017652.1	4458	WP_000819026_1		570		COG4096	HsdR	Type I site-specific restriction endonuclease, part of a restriction-modification system [Defense mechanisms].	Escherichia_coli_clone_D_i14
I14_RS24460	4979069..4980721	+	GCF_000233895.1	NC_017652.1	4459	WP_001304525_1	+	3296	CLS_005	COG1479	COG1479	Uncharacterized conserved protein, contains ParB-like and HNH nuclease domains [Function unknown].	Escherichia_coli_clone_D_i14
I14_RS24465	4980790..4981746	-	GCF_000233895.1	NC_017652.1	4460	WP_001297640_1		414		COG0523	YejR	GTPase, G3E family [General function prediction only].	Escherichia_coli_clone_D_i14
I14_RS24470	4981757..4981960	-	GCF_000233895.1	NC_017652.1	4461	WP_000467859_1		393		COG2879	YbdD	Uncharacterized short protein YbdD, DUF466 family [Function unknown].	Escherichia_coli_clone_D_i14
I14_RS24475	4982078..4984228	-	GCF_000233895.1	NC_017652.1	4462	WP_001366791_1		378		COG1966	CstA	Carbon starvation protein CstA [Signal transduction mechanisms].	Escherichia_coli_clone_D_i14
I14_RS24485	4984605..4986269	+	GCF_000233895.1	NC_017652.1	4463	WP_000919590_1		293		pfam12729	4HB_MCP_1	Four helix bundle sensory module for signal transduction. This family is a four helix bundle that operates as a ubiquitous sensory module in prokaryotic signal-transduction. The 4HB_MCP is always found between two predicted transmembrane helices indicating that it detects only extracellular signals. In many cases the domain is associated with a cytoplasmic HAMP domain suggesting that most protein…	Escherichia_coli_clone_D_i14
I14_RS24490	4986312..4987583	-	GCF_000233895.1	NC_017652.1	4464	WP_000118642_1		48		COG1593	DctQ	TRAP-type C4-dicarboxylate transport system, large permease component [Carbohydrate transport and metabolism].	Escherichia_coli_clone_D_i14
===	SEEM42N_RS20095	11	GCF_000238455.2	NZ_CP037893.1				0					Salmonella_enterica_sub_enterica_serovar_Montevideo_42N
SEEM42N_RS20070	4105257..4106225	-	GCF_000238455.2	NZ_CP037893.1	3828	WP_000452026_1		0					Salmonella_enterica_sub_enterica_serovar_Montevideo_42N
SEEM42N_RS20075	4106367..4108790	+	GCF_000238455.2	NZ_CP037893.1	3829	WP_000774455_1		570		COG4096	HsdR	Type I site-specific restriction endonuclease, part of a restriction-modification system [Defense mechanisms].	Salmonella_enterica_sub_enterica_serovar_Montevideo_42N
SEEM42N_RS20080	4108865..4110334	+	GCF_000238455.2	NZ_CP037893.1	3830	WP_000028404_1		1105		COG0286	HsdM	Type I restriction-modification system, DNA methylase subunit [Defense mechanisms].	Salmonella_enterica_sub_enterica_serovar_Montevideo_42N
SEEM42N_RS20085	4110334..4112103	+	GCF_000238455.2	NZ_CP037893.1	3831	WP_000257588_1		32		cd17249	RMtype1_S_EcoR124I-TRD2-CR2_like	Type I restriction-modification system specificity (S) subunit Target Recognition Domain-ConseRved domain (TRD-CR), similar to S.EcoR124I TRD2-CR2, S.Eco540I TRD2-CR2, S.Eco540AI TRD2-CR2, and S.Eco540ANI TRD2-CR2. Escherichia coli (R124) S subunit (S.EcoR124I), E. coli ST540 S subunit (S.Eco540I), E. coli ST540A S subunit (S.Eco540AI), and Escherichia coli ST540AN S subunit (S.Eco540ANI) recogni…	Salmonella_enterica_sub_enterica_serovar_Montevideo_42N
SEEM42N_RS20090	4112320..4112640	+	GCF_000238455.2	NZ_CP037893.1	3832	WP_001542921_1		694		pfam08845	SymE_toxin	Toxin SymE, type I toxin-antitoxin system. SymE (SOS-induced yjiW gene with similarity to MazE ) is an SOS-induced toxin. It inhibits cell growth, decreases protein synthesis and increases RNA degradation. It may play a role in the recycling of RNAs damaged under SOS response-inducing conditions. It is predicted to have an AbrB fold, similar to that of the antitoxin MazE. Its translation is repre…	Salmonella_enterica_sub_enterica_serovar_Montevideo_42N
SEEM42N_RS20095	4112685..4114538	-	GCF_000238455.2	NZ_CP037893.1	3833	WP_000102837_1	+	3296	CLS_008	COG1479	COG1479	Uncharacterized conserved protein, contains ParB-like and HNH nuclease domains [Function unknown].	Salmonella_enterica_sub_enterica_serovar_Montevideo_42N
SEEM42N_RS20100	4114674..4115600	+	GCF_000238455.2	NZ_CP037893.1	3834	WP_001280244_1		130		cd22341	NucS-like	Mismatch restriction endonuclease NucS and similar nucleases. Archaeal mismatch restriction endonuclease NucS and its ortholog EndoMS specifically cleave dsDNA containing mismatched bases. They belong to a superfamily of PDDEXK nucleases including very short patch repair (Vsr) endonucleases, archaeal Holliday junction resolvases, MutH methyl-directed DNA mismatch-repair endonucleases, and catalyt…	Salmonella_enterica_sub_enterica_serovar_Montevideo_42N
SEEM42N_RS20105	4115677..4115841	-	GCF_000238455.2	NZ_CP037893.1	3835	WP_000397915_1		567		COG5457	YjiS	Uncharacterized conserved protein YjiS, DUF1127 family [Function unknown].	Salmonella_enterica_sub_enterica_serovar_Montevideo_42N
SEEM42N_RS20110	4115808..4115951	+	GCF_000238455.2	NZ_CP037893.1	3836	WP_001541460_1		0					Salmonella_enterica_sub_enterica_serovar_Montevideo_42N
SEEM42N_RS20115	4116047..4117417	-	GCF_000238455.2	NZ_CP037893.1	3837	WP_000331407_1		122		cd07100	ALDH_SSADH1_GabD1	Mycobacterium tuberculosis succinate-semialdehyde dehydrogenase 1-like. Succinate-semialdehyde dehydrogenase 1 (SSADH1, GabD1, EC=1.2.1.16) catalyzes the NADP(+)-dependent oxidation of succinate semialdehyde (SSA) to succinate. SSADH activity in Mycobacterium tuberculosis (Mtb) is encoded by both gabD1 (Rv0234c) and gabD2 (Rv1731). The Mtb GabD1 SSADH1 reportedly is an enzyme of the gamma-aminobu…	Salmonella_enterica_sub_enterica_serovar_Montevideo_42N
SEEM42N_RS20120	4117458..4117601	+	GCF_000238455.2	NZ_CP037893.1	3838	WP_153247006_1		0					Salmonella_enterica_sub_enterica_serovar_Montevideo_42N
===	ECWSU1_RS11085	11	GCF_000239975.1	NC_016514.1				0					Enterobacter_ludwigii_EcWSU1
ECWSU1_RS11060	2334870..2335376	-	GCF_000239975.1	NC_016514.1	2150	WP_014170138_1		4		pfam05926	Phage_GPL	Phage head completion protein (GPL). This family consists of several phage head completion protein (GPL) as well as related bacterial sequences. Members of this family allow the completion of filled heads by rendering newly packaged DNA in the heads resistant to DNase. The protein is thought to bind to DNA filled capsids.	Enterobacter_ludwigii_EcWSU1
ECWSU1_RS11065	2335476..2336132	-	GCF_000239975.1	NC_016514.1	2151	WP_131494713_1		86		pfam05944	Phage_term_smal	Phage small terminase subunit. This family consists of several phage small terminase subunit proteins as well as some related bacterial sequences.	Enterobacter_ludwigii_EcWSU1
ECWSU1_RS11070	2336377..2338146	+	GCF_000239975.1	NC_016514.1	2152	WP_014170141_1		106		COG5484	YjcR	Uncharacterized protein YjcR, contains N-terminal HTH domain [Function unknown].	Enterobacter_ludwigii_EcWSU1
ECWSU1_RS11075	2338148..2339170	+	GCF_000239975.1	NC_016514.1	2153	WP_014170142_1		114		COG5518	COG5518	Bacteriophage capsid portal protein [Mobilome: prophages, transposons].	Enterobacter_ludwigii_EcWSU1
ECWSU1_RS11080	2339208..2339816	-	GCF_000239975.1	NC_016514.1	2154	WP_041162619_1		139		pfam18735	HEPN_RiboL-PSP	RiboL-PSP-HEPN. RiboL-PSP-HEPN. Fused to endoRNase L-PSP ; in operon with ParB.	Enterobacter_ludwigii_EcWSU1
ECWSU1_RS11085	2339817..2340956	-	GCF_000239975.1	NC_016514.1	2155	WP_014170143_1	+	705	CLS_056	pfam03235	DUF262	Protein of unknown function DUF262.	Enterobacter_ludwigii_EcWSU1
ECWSU1_RS23335	2341652..2341879	-	GCF_000239975.1	NC_016514.1	2156	WP_071820455_1		0					Enterobacter_ludwigii_EcWSU1
ECWSU1_RS11095	2341891..2342355	-	GCF_000239975.1	NC_016514.1	2157	WP_041162621_1		3		pfam12961	DUF3850	Domain of Unknown Function with PDB structure (DUF3850). The search results from NCBI sequence alignment indicates a conserved domain belonging to ASCH superfamily. Dali searching results show that the protein is a structurally similar to the PUA domain, suggesting it may be involved in RNA recognition. It has been reported that the deletion of PUA genes results in impaired growth (RluD) and comp…	Enterobacter_ludwigii_EcWSU1
ECWSU1_RS11100	2342361..2344649	-	GCF_000239975.1	NC_016514.1	2158	WP_041162622_1		105		pfam05840	Phage_GPA	Bacteriophage replication gene A protein (GPA). This family consists of a group of bacteriophage replication gene A protein (GPA) like sequences from both viruses and bacteria. The members of this family are likely to be endonucleases.	Enterobacter_ludwigii_EcWSU1
ECWSU1_RS11105	2344651..2344914	-	GCF_000239975.1	NC_016514.1	2159	WP_014884151_1		20		pfam17399	DUF5405	Domain of unknown function (DUF5405). This domain family is found in Enterobacteriaceae. This protein may have a phage origin being found in bacteriophage P2. The majority of proteins have a conserved cysteine residue close to their C-terminus which may have functional significance.	Enterobacter_ludwigii_EcWSU1
ECWSU1_RS11110	2344937..2345155	-	GCF_000239975.1	NC_016514.1	2160	WP_001171818_1		9		pfam10809	DUF2732	Protein of unknown function (DUF2732). This family of proteins has no known function.	Enterobacter_ludwigii_EcWSU1
===	KPHS_p101060	12	GCF_000240185.1	NC_016838.1				0					Klebsiella_pneumoniae_sub_pneumoniae_HS11286
KPHS_p101010	89244..89663	-	GCF_000240185.1	NC_016838.1	101	YP_005220908_1		0					Klebsiella_pneumoniae_sub_pneumoniae_HS11286
KPHS_p101020	89771..90070	-	GCF_000240185.1	NC_016838.1	102	YP_005220909_1		0					Klebsiella_pneumoniae_sub_pneumoniae_HS11286
KPHS_p101030	90219..90431	-	GCF_000240185.1	NC_016838.1	103	YP_005220910_1		0					Klebsiella_pneumoniae_sub_pneumoniae_HS11286
KPHS_p101040	90444..90662	-	GCF_000240185.1	NC_016838.1	104	YP_005220911_1		0					Klebsiella_pneumoniae_sub_pneumoniae_HS11286
KPHS_p101050	91292..91414	+	GCF_000240185.1	NC_016838.1	105	YP_005220912_1		0					Klebsiella_pneumoniae_sub_pneumoniae_HS11286
KPHS_p101060	92539..92724	+	GCF_000240185.1	NC_016838.1	106	YP_005220913_1	+	705	CLS_002	pfam03235	DUF262	Protein of unknown function DUF262.	Klebsiella_pneumoniae_sub_pneumoniae_HS11286
KPHS_p101070	92708..94405	+	GCF_000240185.1	NC_016838.1	107	YP_005220914_1	+	3296	CLS_002	COG1479	COG1479	Uncharacterized conserved protein, contains ParB-like and HNH nuclease domains [Function unknown].	Klebsiella_pneumoniae_sub_pneumoniae_HS11286
KPHS_p101080	94609..96165	+	GCF_000240185.1	NC_016838.1	108	YP_005220915_1		1105		COG0286	HsdM	Type I restriction-modification system, DNA methylase subunit [Defense mechanisms].	Klebsiella_pneumoniae_sub_pneumoniae_HS11286
KPHS_p101090	96162..97358	+	GCF_000240185.1	NC_016838.1	109	YP_005220916_1		23		cd17269	RMtype1_S_PluTORF4319P-TRD2-CR2_like	Type I restriction-modification system specificity (S) subunit Target Recognition Domain-ConseRved domain (TRD-CR), similar to Photorhabdus luminescens S subunit (S.PluTORF4319P) TRD2-CR2. The recognition sequence of Photorhabdus luminescens S subunit (S.PluTORF4319P) is undetermined. The restriction-modification (RM) system S subunit consists of two variable target recognition domains (TRD1 and …	Klebsiella_pneumoniae_sub_pneumoniae_HS11286
KPHS_p101100	97434..97715	+	GCF_000240185.1	NC_016838.1	110	YP_005220917_1		1		cd22332	HsdR_N	N-terminal domain of HsdR motor subunit of type I restriction-modification enzyme EcoR124I and similar systems. The N-terminal endonuclease-like domain of HsdR motor subunit of type I restriction-modification enzyme EcoR124I belongs to a wider superfamily of PDDEXK nucleases including very short patch repair (Vsr) endonucleases, archaeal Holliday junction resolvases, MutH methyl-directed DNA mism…	Klebsiella_pneumoniae_sub_pneumoniae_HS11286
KPHS_p101110	97669..100164	+	GCF_000240185.1	NC_016838.1	111	YP_005220918_1		569		COG0610	COG0610	Type I site-specific restriction-modification system, R (restriction) subunit and related helicases ... [Defense mechanisms].	Klebsiella_pneumoniae_sub_pneumoniae_HS11286
KPHS_p101120	100260..100550	+	GCF_000240185.1	NC_016838.1	112	YP_005220919_1		569		COG0610	COG0610	Type I site-specific restriction-modification system, R (restriction) subunit and related helicases ... [Defense mechanisms].	Klebsiella_pneumoniae_sub_pneumoniae_HS11286
===	KOX_RS15665	11	GCF_000240325.1	NC_016612.1				0					Klebsiella_michiganensis_KCTC_1686
KOX_RS15640	3364829..3366064	+	GCF_000240325.1	NC_016612.1	3048	WP_014228589_1		402		cd06174	MFS	Major Facilitator Superfamily. The Major Facilitator Superfamily (MFS) is a large and diverse group of secondary transporters that includes uniporters, symporters, and antiporters. MFS proteins facilitate the transport across cytoplasmic or internal membranes of a variety of substrates including ions, sugar phosphates, drugs, neurotransmitters, nucleosides, amino acids, and peptides. They do so u…	Klebsiella_michiganensis_KCTC_1686
KOX_RS15645	3366112..3366927	-	GCF_000240325.1	NC_016612.1	3049	WP_014228590_1		7		COG0561	Cof	Hydroxymethylpyrimidine pyrophosphatase and other HAD family phosphatases [Coenzyme transport and metabolism, General function prediction only].	Klebsiella_michiganensis_KCTC_1686
KOX_RS15650	3366927..3368129	-	GCF_000240325.1	NC_016612.1	3050	WP_014228591_1		8		cd17393	MFS_MosC_like	Membrane protein MosC and similar proteins of the Major Facilitator Superfamily of transporters. The gene encoding Sinorhizobium meliloti membrane protein MosC is part of the mos locus, which encodes the biosynthesis of the rhizopine 3-O-methyl-scyllo-inosamine. MosC belongs to the bacterial fucose permease, eukaryotic Major facilitator superfamily domain-containing protein 4 (FucP/MFSD4) family …	Klebsiella_michiganensis_KCTC_1686
KOX_RS15655	3368312..3368854	+	GCF_000240325.1	NC_016612.1	3051	WP_014228592_1		9		COG3226	YbjK	DNA-binding transcriptional regulator YbjK [Transcription].	Klebsiella_michiganensis_KCTC_1686
KOX_RS15660	3369073..3369267	-	GCF_000240325.1	NC_016612.1	3052	WP_224357613_1		0					Klebsiella_michiganensis_KCTC_1686
KOX_RS15665	3370027..3371610	+	GCF_000240325.1	NC_016612.1	3053	WP_014228595_1	+	705	CLS_080	pfam03235	DUF262	Protein of unknown function DUF262.	Klebsiella_michiganensis_KCTC_1686
KOX_RS15670	3371965..3372660	-	GCF_000240325.1	NC_016612.1	3054	WP_014228596_1		0					Klebsiella_michiganensis_KCTC_1686
KOX_RS28290	3373059..3373277	+	GCF_000240325.1	NC_016612.1	3055	WP_004223962_1		43		pfam04606	Ogr_Delta	Ogr/Delta-like zinc finger. This is a viral family of phage zinc-binding transcriptional activators, which also contains cryptic members in some bacterial genomes. The P4 phage delta protein contains two such domains attached covalently, while the P2 phage Ogr proteins possess one domain but function as dimers. All the members of this family have the following consensus sequence: C-X(2)-C-X(3)-A-…	Klebsiella_michiganensis_KCTC_1686
KOX_RS15685	3375452..3375835	+	GCF_000240325.1	NC_016612.1	3056	WP_004849358_1		6		pfam11045	YbjM	Putative inner membrane protein of Enterobacteriaceae. This family is conserved in the Enterobacteriaceae. It is a putative inner membrane protein, named YbjM, but the function is not known.	Klebsiella_michiganensis_KCTC_1686
KOX_RS15690	3375842..3376105	-	GCF_000240325.1	NC_016612.1	3057	WP_004100567_1		3		COG0695	GrxC	Glutaredoxin [Posttranslational modification, protein turnover, chaperones].	Klebsiella_michiganensis_KCTC_1686
KOX_RS15695	3376310..3376600	+	GCF_000240325.1	NC_016612.1	3058	WP_009653259_1		2		pfam07214	DUF1418	Protein of unknown function (DUF1418). This family consists of several hypothetical Enterobacterial proteins of around 100 residues in length. Members of this family are often described as YbjC. In E. coli the ybjC gene is located downstream of nfsA (which encodes the major oxygen-insensitive nitroreductase). It is thought that nfsA and ybjC form an operon an its promoter is a class I SoxS-depend…	Klebsiella_michiganensis_KCTC_1686
===	SEEPO729_RS19315	11	GCF_000240905.2	NZ_CP019186.1				0					Salmonella_enterica_sub_enterica_serovar_Pomona_ATCC_10729
SEEPO729_RS19290	3785743..3786711	-	GCF_000240905.2	NZ_CP019186.1	3490	WP_000452021_1		0					Salmonella_enterica_sub_enterica_serovar_Pomona_ATCC_10729
SEEPO729_RS19295	3786853..3789276	+	GCF_000240905.2	NZ_CP019186.1	3491	WP_000774458_1		570		COG4096	HsdR	Type I site-specific restriction endonuclease, part of a restriction-modification system [Defense mechanisms].	Salmonella_enterica_sub_enterica_serovar_Pomona_ATCC_10729
SEEPO729_RS19300	3789351..3790820	+	GCF_000240905.2	NZ_CP019186.1	3492	WP_000028401_1		1105		COG0286	HsdM	Type I restriction-modification system, DNA methylase subunit [Defense mechanisms].	Salmonella_enterica_sub_enterica_serovar_Pomona_ATCC_10729
SEEPO729_RS19305	3790820..3792589	+	GCF_000240905.2	NZ_CP019186.1	3493	WP_000257589_1		32		cd17249	RMtype1_S_EcoR124I-TRD2-CR2_like	Type I restriction-modification system specificity (S) subunit Target Recognition Domain-ConseRved domain (TRD-CR), similar to S.EcoR124I TRD2-CR2, S.Eco540I TRD2-CR2, S.Eco540AI TRD2-CR2, and S.Eco540ANI TRD2-CR2. Escherichia coli (R124) S subunit (S.EcoR124I), E. coli ST540 S subunit (S.Eco540I), E. coli ST540A S subunit (S.Eco540AI), and Escherichia coli ST540AN S subunit (S.Eco540ANI) recogni…	Salmonella_enterica_sub_enterica_serovar_Pomona_ATCC_10729
SEEPO729_RS19310	3792806..3793126	+	GCF_000240905.2	NZ_CP019186.1	3494	WP_001667103_1		694		pfam08845	SymE_toxin	Toxin SymE, type I toxin-antitoxin system. SymE (SOS-induced yjiW gene with similarity to MazE ) is an SOS-induced toxin. It inhibits cell growth, decreases protein synthesis and increases RNA degradation. It may play a role in the recycling of RNAs damaged under SOS response-inducing conditions. It is predicted to have an AbrB fold, similar to that of the antitoxin MazE. Its translation is repre…	Salmonella_enterica_sub_enterica_serovar_Pomona_ATCC_10729
SEEPO729_RS19315	3793171..3795024	-	GCF_000240905.2	NZ_CP019186.1	3495	WP_000102842_1	+	3296	CLS_008	COG1479	COG1479	Uncharacterized conserved protein, contains ParB-like and HNH nuclease domains [Function unknown].	Salmonella_enterica_sub_enterica_serovar_Pomona_ATCC_10729
SEEPO729_RS19320	3795160..3796086	+	GCF_000240905.2	NZ_CP019186.1	3496	WP_001280245_1		130		cd22341	NucS-like	Mismatch restriction endonuclease NucS and similar nucleases. Archaeal mismatch restriction endonuclease NucS and its ortholog EndoMS specifically cleave dsDNA containing mismatched bases. They belong to a superfamily of PDDEXK nucleases including very short patch repair (Vsr) endonucleases, archaeal Holliday junction resolvases, MutH methyl-directed DNA mismatch-repair endonucleases, and catalyt…	Salmonella_enterica_sub_enterica_serovar_Pomona_ATCC_10729
SEEPO729_RS19325	3796163..3796327	-	GCF_000240905.2	NZ_CP019186.1	3497	WP_000397917_1		567		COG5457	YjiS	Uncharacterized conserved protein YjiS, DUF1127 family [Function unknown].	Salmonella_enterica_sub_enterica_serovar_Pomona_ATCC_10729
SEEPO729_RS19330	3796294..3796437	+	GCF_000240905.2	NZ_CP019186.1	3498	WP_001541460_1		0					Salmonella_enterica_sub_enterica_serovar_Pomona_ATCC_10729
SEEPO729_RS19335	3796532..3797902	-	GCF_000240905.2	NZ_CP019186.1	3499	WP_000331415_1		122		cd07100	ALDH_SSADH1_GabD1	Mycobacterium tuberculosis succinate-semialdehyde dehydrogenase 1-like. Succinate-semialdehyde dehydrogenase 1 (SSADH1, GabD1, EC=1.2.1.16) catalyzes the NADP(+)-dependent oxidation of succinate semialdehyde (SSA) to succinate. SSADH activity in Mycobacterium tuberculosis (Mtb) is encoded by both gabD1 (Rv0234c) and gabD2 (Rv1731). The Mtb GabD1 SSADH1 reportedly is an enzyme of the gamma-aminobu…	Salmonella_enterica_sub_enterica_serovar_Pomona_ATCC_10729
SEEPO729_RS24225	3797943..3798086	+	GCF_000240905.2	NZ_CP019186.1	3500	WP_157703272_1		0					Salmonella_enterica_sub_enterica_serovar_Pomona_ATCC_10729
===	ECO55CA74_RS26020	12	GCF_000245515.1	NC_017656.1				0					Escherichia_coli_O55_H7_RM12579
ECO55CA74_RS25985	5200183..5200347	+	GCF_000245515.1	NC_017656.1	4727	WP_000394274_1		567		COG5457	YjiS	Uncharacterized conserved protein YjiS, DUF1127 family [Function unknown].	Escherichia_coli_O55_H7_RM12579
ECO55CA74_RS26000	5202584..5202925	-	GCF_000245515.1	NC_017656.1	4728	WP_000132630_1		694		pfam08845	SymE_toxin	Toxin SymE, type I toxin-antitoxin system. SymE (SOS-induced yjiW gene with similarity to MazE ) is an SOS-induced toxin. It inhibits cell growth, decreases protein synthesis and increases RNA degradation. It may play a role in the recycling of RNAs damaged under SOS response-inducing conditions. It is predicted to have an AbrB fold, similar to that of the antitoxin MazE. Its translation is repre…	Escherichia_coli_O55_H7_RM12579
ECO55CA74_RS26005	5203146..5204900	-	GCF_000245515.1	NC_017656.1	4729	WP_000110083_1		335		COG0732	HsdS	Restriction endonuclease S subunit [Defense mechanisms].	Escherichia_coli_O55_H7_RM12579
ECO55CA74_RS26010	5204900..5206369	-	GCF_000245515.1	NC_017656.1	4730	WP_001302468_1		1105		COG0286	HsdM	Type I restriction-modification system, DNA methylase subunit [Defense mechanisms].	Escherichia_coli_O55_H7_RM12579
ECO55CA74_RS26015	5206436..5208868	-	GCF_000245515.1	NC_017656.1	4731	WP_000819006_1		570		COG4096	HsdR	Type I site-specific restriction endonuclease, part of a restriction-modification system [Defense mechanisms].	Escherichia_coli_O55_H7_RM12579
ECO55CA74_RS26020	5209146..5209430	+	GCF_000245515.1	NC_017656.1	4732	WP_001418369_1	+	3296	CLS_005	COG1479	COG1479	Uncharacterized conserved protein, contains ParB-like and HNH nuclease domains [Function unknown].	Escherichia_coli_O55_H7_RM12579
ECO55CA74_RS26025	5209439..5210797	+	GCF_000245515.1	NC_017656.1	4733	WP_001419268_1	+	3296	CLS_005	COG1479	COG1479	Uncharacterized conserved protein, contains ParB-like and HNH nuclease domains [Function unknown].	Escherichia_coli_O55_H7_RM12579
ECO55CA74_RS26030	5210866..5211822	-	GCF_000245515.1	NC_017656.1	4734	WP_001297640_1		414		COG0523	YejR	GTPase, G3E family [General function prediction only].	Escherichia_coli_O55_H7_RM12579
ECO55CA74_RS26035	5211833..5212036	-	GCF_000245515.1	NC_017656.1	4735	WP_000467859_1		393		COG2879	YbdD	Uncharacterized short protein YbdD, DUF466 family [Function unknown].	Escherichia_coli_O55_H7_RM12579
ECO55CA74_RS26040	5212086..5214236	-	GCF_000245515.1	NC_017656.1	4736	WP_001298933_1		378		COG1966	CstA	Carbon starvation protein CstA [Signal transduction mechanisms].	Escherichia_coli_O55_H7_RM12579
ECO55CA74_RS26050	5214529..5215071	-	GCF_000245515.1	NC_017656.1	4737	WP_000934391_1		0					Escherichia_coli_O55_H7_RM12579
ECO55CA74_RS26055	5215300..5216964	+	GCF_000245515.1	NC_017656.1	4738	WP_000919571_1		293		pfam12729	4HB_MCP_1	Four helix bundle sensory module for signal transduction. This family is a four helix bundle that operates as a ubiquitous sensory module in prokaryotic signal-transduction. The 4HB_MCP is always found between two predicted transmembrane helices indicating that it detects only extracellular signals. In many cases the domain is associated with a cytoplasmic HAMP domain suggesting that most protein…	Escherichia_coli_O55_H7_RM12579
===	UMN798_RS10245	11	GCF_000252875.1	NC_017046.1				0					Salmonella_enterica_sub_enterica_serovar_Typhimurium_798
UMN798_RS10215	2071605..2072300	+	GCF_000252875.1	NC_017046.1	1932	WP_001020636_1		73		COG2932	COG2932	Phage repressor protein C, contains Cro/C1-type HTH and peptidase s24 domains [Mobilome: prophages, transposons].	Salmonella_enterica_sub_enterica_serovar_Typhimurium_798
UMN798_RS10225	2073115..2073486	+	GCF_000252875.1	NC_017046.1	1933	WP_000997190_1		0					Salmonella_enterica_sub_enterica_serovar_Typhimurium_798
UMN798_RS10230	2073544..2074371	+	GCF_000252875.1	NC_017046.1	1934	WP_000080415_1		71		pfam10065	DUF2303	Uncharacterized conserved protein (DUF2303). Members of this family of hypothetical bacterial proteins have no known function.	Salmonella_enterica_sub_enterica_serovar_Typhimurium_798
UMN798_RS10235	2074508..2075047	+	GCF_000252875.1	NC_017046.1	1935	WP_000008351_1		158		COG1896	YfbR	5'-deoxynucleotidase YfbR and related HD superfamily hydrolases [Nucleotide transport and metabolism, General function prediction only].	Salmonella_enterica_sub_enterica_serovar_Typhimurium_798
UMN798_RS10240	2075118..2075348	+	GCF_000252875.1	NC_017046.1	1936	WP_000764235_1		0					Salmonella_enterica_sub_enterica_serovar_Typhimurium_798
UMN798_RS10245	2075345..2075860	+	GCF_000252875.1	NC_017046.1	1937	WP_000071070_1	+	705	CLS_007	pfam03235	DUF262	Protein of unknown function DUF262.	Salmonella_enterica_sub_enterica_serovar_Typhimurium_798
UMN798_RS10250	2075857..2076474	+	GCF_000252875.1	NC_017046.1	1938	WP_000065095_1		80		pfam13935	Ead_Ea22	Ead/Ea22-like protein. This family contains phage proteins and bacterial proteins that are likely to represent integrated phage proteins. This family includes the Lambda phage Ea22 early protein as well as the Bacteriophage P22 Ead protein.	Salmonella_enterica_sub_enterica_serovar_Typhimurium_798
UMN798_RS10255	2076471..2077304	+	GCF_000252875.1	NC_017046.1	1939	WP_000208068_1		0					Salmonella_enterica_sub_enterica_serovar_Typhimurium_798
UMN798_RS10260	2077308..2077877	+	GCF_000252875.1	NC_017046.1	1940	WP_001061334_1		154		pfam16473	DUF5051	3' exoribonuclease, RNase T-like. This is a highly divergent 3' exoribonuclease family. The proteins constitute a typical RNase fold, where the active site residues form a magnesium catalytic centre. The protein of the solved structure readily cleaves 3' overhangs in a time-dependent manner. It is similar to DEDD-type RNases and is an unusual ATP-binding protein that binds ATP and dATP. It forms …	Salmonella_enterica_sub_enterica_serovar_Typhimurium_798
UMN798_RS10265	2077917..2078144	+	GCF_000252875.1	NC_017046.1	1941	WP_001527041_1		156		pfam13986	DUF4224	Domain of unknown function (DUF4224). This presumed domain is functionally uncharacterized. This domain family is found in bacteria and viruses, and is approximately 50 amino acids in length. The protein is likely to be of phage origin and is found as protein Gp02 in the Xylella phage Xfas53.	Salmonella_enterica_sub_enterica_serovar_Typhimurium_798
UMN798_RS10270	2078146..2079135	+	GCF_000252875.1	NC_017046.1	1942	WP_000532847_1		143		COG0582	XerC	Integrase [Replication, recombination and repair, Mobilome: prophages, transposons].	Salmonella_enterica_sub_enterica_serovar_Typhimurium_798
===	KO11_RS16735	11	GCF_000258025.1	NC_017660.1				0					Escherichia_coli_KO11FL
KO11_RS16705	3368668..3368958	-	GCF_000258025.1	NC_017660.1	3087	WP_000228041_1		15		pfam07102	DUF1364	Protein of unknown function (DUF1364). This family consists of several bacterial and phage proteins of around 95 residues in length. The function of this family is unknown.	Escherichia_coli_KO11FL
KO11_RS16710	3368958..3369557	-	GCF_000258025.1	NC_017660.1	3088	WP_000940320_1		24		pfam07105	DUF1367	Protein of unknown function (DUF1367). This family consists of several highly conserved, hypothetical phage proteins of around 200 residues in length. The function of this family is unknown. Some proteins are annotated as IrsA (intracellular response to stress).	Escherichia_coli_KO11FL
KO11_RS16715	3370026..3370181	-	GCF_000258025.1	NC_017660.1	3089	WP_000813259_1		33		pfam01848	HOK_GEF	Hok/gef family.	Escherichia_coli_KO11FL
KO11_RS16725	3370812..3371789	-	GCF_000258025.1	NC_017660.1	3090	WP_000064766_1		0					Escherichia_coli_KO11FL
KO11_RS16730	3371786..3372895	-	GCF_000258025.1	NC_017660.1	3091	WP_000569066_1		75		COG4938	COG4938	Predicted ATPase [General function prediction only].	Escherichia_coli_KO11FL
KO11_RS16735	3372888..3374015	-	GCF_000258025.1	NC_017660.1	3092	WP_000228824_1	+	3296	CLS_030	COG1479	COG1479	Uncharacterized conserved protein, contains ParB-like and HNH nuclease domains [Function unknown].	Escherichia_coli_KO11FL
KO11_RS16740	3374199..3374621	-	GCF_000258025.1	NC_017660.1	3093	WP_001151237_1		19		pfam06163	DUF977	Bacterial protein of unknown function (DUF977). This family consists of several hypothetical bacterial proteins from Escherichia coli and Salmonella typhi. The function of this family is unknown.	Escherichia_coli_KO11FL
KO11_RS16745	3374637..3375398	-	GCF_000258025.1	NC_017660.1	3094	WP_000450660_1		14		pfam07789	DUF1627	Protein of unknown function (DUF1627). This is a group of sequences found in hypothetical proteins predicted to be expressed in a number of bacterial species. The region in question is approximately 150 amino acid residues long.	Escherichia_coli_KO11FL
KO11_RS16750	3375421..3376167	-	GCF_000258025.1	NC_017660.1	3095	WP_000788973_1		42		COG1484	DnaC	DNA replication protein DnaC [Replication, recombination and repair].	Escherichia_coli_KO11FL
KO11_RS16755	3376174..3377031	-	GCF_000258025.1	NC_017660.1	3096	WP_000899746_1		12		COG3756	YdaU	Uncharacterized conserved protein YdaU, DUF1376 family [Function unknown].	Escherichia_coli_KO11FL
KO11_RS16760	3377044..3377466	-	GCF_000258025.1	NC_017660.1	3097	WP_000693802_1		16		pfam06254	YdaT_toxin	Putative bacterial toxin ydaT. YdaT_toxin is a family of putative bacterial toxins that are neutralized by the putative antitoxin YdaS, UniProtKB:P76063, family pfam144549.	Escherichia_coli_KO11FL
===	KO11_RS20335	11	GCF_000258025.1	NC_017660.1				0					Escherichia_coli_KO11FL
KO11_RS20310	4110482..4111132	-	GCF_000258025.1	NC_017660.1	3689	WP_000059191_1		86		pfam05944	Phage_term_smal	Phage small terminase subunit. This family consists of several phage small terminase subunit proteins as well as some related bacterial sequences.	Escherichia_coli_KO11FL
KO11_RS20315	4111136..4112194	-	GCF_000258025.1	NC_017660.1	3690	WP_000742510_1		104		pfam05125	Phage_cap_P2	Phage major capsid protein, P2 family.	Escherichia_coli_KO11FL
KO11_RS20320	4112211..4113044	-	GCF_000258025.1	NC_017660.1	3691	WP_000216237_1		106		pfam05929	Phage_GPO	Phage capsid scaffolding protein (GPO) serine peptidase. This family consists of several bacteriophage capsid scaffolding proteins (GPO) and some related bacterial sequences. GPO is thought to function in both the assembly of proheads and the cleavage of GPN. The family is found to function as a serine peptidase, with a conserved Asp, His and Ser catalytic triad, as in subtilisin, and as represen…	Escherichia_coli_KO11FL
KO11_RS20325	4113187..4114953	+	GCF_000258025.1	NC_017660.1	3692	WP_001098438_1		106		COG5484	YjcR	Uncharacterized protein YjcR, contains N-terminal HTH domain [Function unknown].	Escherichia_coli_KO11FL
KO11_RS20330	4114953..4115978	+	GCF_000258025.1	NC_017660.1	3693	WP_000520345_1		114		COG5518	COG5518	Bacteriophage capsid portal protein [Mobilome: prophages, transposons].	Escherichia_coli_KO11FL
KO11_RS20335	4116019..4117800	-	GCF_000258025.1	NC_017660.1	3694	WP_000818977_1	+	3296	CLS_011	COG1479	COG1479	Uncharacterized conserved protein, contains ParB-like and HNH nuclease domains [Function unknown].	Escherichia_coli_KO11FL
KO11_RS20340	4118333..4118668	+	GCF_000258025.1	NC_017660.1	3695	WP_001059831_1		0					Escherichia_coli_KO11FL
KO11_RS20345	4118861..4119094	-	GCF_000258025.1	NC_017660.1	3696	WP_001217575_1		70		pfam06183	DinI	DinI-like family. This family of short proteins includes DNA-damage-inducible protein I (DinI) and related proteins. The SOS response, a set of cellular phenomena exhibited by eubacteria, is initiated by various causes that include DNA damage-induced replication arrest, and is positively regulated by the co- protease activity of RecA. Escherichia coli DinI, a LexA-regulated SOS gene product, shut…	Escherichia_coli_KO11FL
KO11_RS20350	4119105..4119293	-	GCF_000258025.1	NC_017660.1	3697	WP_001154431_1		0					Escherichia_coli_KO11FL
KO11_RS20355	4119446..4121860	-	GCF_000258025.1	NC_017660.1	3698	WP_000017523_1		105		pfam05840	Phage_GPA	Bacteriophage replication gene A protein (GPA). This family consists of a group of bacteriophage replication gene A protein (GPA) like sequences from both viruses and bacteria. The members of this family are likely to be endonucleases.	Escherichia_coli_KO11FL
KO11_RS20360	4121857..4122714	-	GCF_000258025.1	NC_017660.1	3699	WP_000104176_1		72		COG0338	Dam	Site-specific DNA-adenine methylase [Replication, recombination and repair].	Escherichia_coli_KO11FL
===	WFL_RS04695	11	GCF_000258145.1	NC_017664.1				0					Escherichia_coli_W
WFL_RS04670	962832..963689	+	GCF_000258145.1	NC_017664.1	872	WP_000104176_1		72		COG0338	Dam	Site-specific DNA-adenine methylase [Replication, recombination and repair].	Escherichia_coli_W
WFL_RS04675	963686..966100	+	GCF_000258145.1	NC_017664.1	873	WP_000017523_1		105		pfam05840	Phage_GPA	Bacteriophage replication gene A protein (GPA). This family consists of a group of bacteriophage replication gene A protein (GPA) like sequences from both viruses and bacteria. The members of this family are likely to be endonucleases.	Escherichia_coli_W
WFL_RS04680	966253..966441	+	GCF_000258145.1	NC_017664.1	874	WP_001154431_1		0					Escherichia_coli_W
WFL_RS04685	966452..966685	+	GCF_000258145.1	NC_017664.1	875	WP_001217575_1		70		pfam06183	DinI	DinI-like family. This family of short proteins includes DNA-damage-inducible protein I (DinI) and related proteins. The SOS response, a set of cellular phenomena exhibited by eubacteria, is initiated by various causes that include DNA damage-induced replication arrest, and is positively regulated by the co- protease activity of RecA. Escherichia coli DinI, a LexA-regulated SOS gene product, shut…	Escherichia_coli_W
WFL_RS04690	966878..967213	-	GCF_000258145.1	NC_017664.1	876	WP_001059831_1		0					Escherichia_coli_W
WFL_RS04695	967746..969527	+	GCF_000258145.1	NC_017664.1	877	WP_000818977_1	+	3296	CLS_011	COG1479	COG1479	Uncharacterized conserved protein, contains ParB-like and HNH nuclease domains [Function unknown].	Escherichia_coli_W
WFL_RS04700	969568..970593	-	GCF_000258145.1	NC_017664.1	878	WP_000520345_1		114		COG5518	COG5518	Bacteriophage capsid portal protein [Mobilome: prophages, transposons].	Escherichia_coli_W
WFL_RS04705	970593..972359	-	GCF_000258145.1	NC_017664.1	879	WP_001098438_1		106		COG5484	YjcR	Uncharacterized protein YjcR, contains N-terminal HTH domain [Function unknown].	Escherichia_coli_W
WFL_RS04710	972502..973335	+	GCF_000258145.1	NC_017664.1	880	WP_000216237_1		106		pfam05929	Phage_GPO	Phage capsid scaffolding protein (GPO) serine peptidase. This family consists of several bacteriophage capsid scaffolding proteins (GPO) and some related bacterial sequences. GPO is thought to function in both the assembly of proheads and the cleavage of GPN. The family is found to function as a serine peptidase, with a conserved Asp, His and Ser catalytic triad, as in subtilisin, and as represen…	Escherichia_coli_W
WFL_RS04715	973352..974410	+	GCF_000258145.1	NC_017664.1	881	WP_000742510_1		104		pfam05125	Phage_cap_P2	Phage major capsid protein, P2 family.	Escherichia_coli_W
WFL_RS04720	974414..975064	+	GCF_000258145.1	NC_017664.1	882	WP_000059191_1		86		pfam05944	Phage_term_smal	Phage small terminase subunit. This family consists of several phage small terminase subunit proteins as well as some related bacterial sequences.	Escherichia_coli_W
===	WFL_RS07490	11	GCF_000258145.1	NC_017664.1				0					Escherichia_coli_W
WFL_RS07465	1505330..1505752	+	GCF_000258145.1	NC_017664.1	1394	WP_000693802_1		16		pfam06254	YdaT_toxin	Putative bacterial toxin ydaT. YdaT_toxin is a family of putative bacterial toxins that are neutralized by the putative antitoxin YdaS, UniProtKB:P76063, family pfam144549.	Escherichia_coli_W
WFL_RS07470	1505765..1506622	+	GCF_000258145.1	NC_017664.1	1395	WP_000899746_1		12		COG3756	YdaU	Uncharacterized conserved protein YdaU, DUF1376 family [Function unknown].	Escherichia_coli_W
WFL_RS07475	1506629..1507375	+	GCF_000258145.1	NC_017664.1	1396	WP_000788973_1		42		COG1484	DnaC	DNA replication protein DnaC [Replication, recombination and repair].	Escherichia_coli_W
WFL_RS07480	1507398..1508159	+	GCF_000258145.1	NC_017664.1	1397	WP_000450660_1		14		pfam07789	DUF1627	Protein of unknown function (DUF1627). This is a group of sequences found in hypothetical proteins predicted to be expressed in a number of bacterial species. The region in question is approximately 150 amino acid residues long.	Escherichia_coli_W
WFL_RS07485	1508175..1508597	+	GCF_000258145.1	NC_017664.1	1398	WP_001151237_1		19		pfam06163	DUF977	Bacterial protein of unknown function (DUF977). This family consists of several hypothetical bacterial proteins from Escherichia coli and Salmonella typhi. The function of this family is unknown.	Escherichia_coli_W
WFL_RS07490	1508781..1509908	+	GCF_000258145.1	NC_017664.1	1399	WP_000228824_1	+	3296	CLS_030	COG1479	COG1479	Uncharacterized conserved protein, contains ParB-like and HNH nuclease domains [Function unknown].	Escherichia_coli_W
WFL_RS07495	1509901..1511010	+	GCF_000258145.1	NC_017664.1	1400	WP_000569066_1		75		COG4938	COG4938	Predicted ATPase [General function prediction only].	Escherichia_coli_W
WFL_RS07500	1511007..1511984	+	GCF_000258145.1	NC_017664.1	1401	WP_000064766_1		0					Escherichia_coli_W
WFL_RS07510	1512615..1512770	+	GCF_000258145.1	NC_017664.1	1402	WP_000813259_1		33		pfam01848	HOK_GEF	Hok/gef family.	Escherichia_coli_W
WFL_RS07515	1513239..1513838	+	GCF_000258145.1	NC_017664.1	1403	WP_000940320_1		24		pfam07105	DUF1367	Protein of unknown function (DUF1367). This family consists of several highly conserved, hypothetical phage proteins of around 200 residues in length. The function of this family is unknown. Some proteins are annotated as IrsA (intracellular response to stress).	Escherichia_coli_W
WFL_RS07520	1513838..1514128	+	GCF_000258145.1	NC_017664.1	1404	WP_000228041_1		15		pfam07102	DUF1364	Protein of unknown function (DUF1364). This family consists of several bacterial and phage proteins of around 95 residues in length. The function of this family is unknown.	Escherichia_coli_W
===	CDCO157_RS27170	17	GCF_000262125.1	NC_017906.1				0					Escherichia_coli_Xuzhou21
CDCO157_RS27140	5316862..5318133	-	GCF_000262125.1	NC_017906.1	4885	WP_001037406_1		515		COG2733	YjiN	Uncharacterized membrane-anchored protein YjiN, DUF445 family [Function unknown].	Escherichia_coli_Xuzhou21
CDCO157_RS27145	5318174..5319406	-	GCF_000262125.1	NC_017906.1	4886	WP_001136983_1		402		cd06174	MFS	Major Facilitator Superfamily. The Major Facilitator Superfamily (MFS) is a large and diverse group of secondary transporters that includes uniporters, symporters, and antiporters. MFS proteins facilitate the transport across cytoplasmic or internal membranes of a variety of substrates including ions, sugar phosphates, drugs, neurotransmitters, nucleosides, amino acids, and peptides. They do so u…	Escherichia_coli_Xuzhou21
[truncated: 33,907 more rows]

## Sheet: Selected
Cluster	Accession(s)		Notes	Host	Strain	obsolete?	closest structure (HHpred)	domains
[truncated: 15 more rows]
