# Supplementary material for: Anti-restriction functions of injected phage proteins revealed by peeling back layers of bacterial immunity
Source: Nat Commun. 2025 Aug 22;16:7828. doi: 10.1038/s41467-025-63056-3 (PMC12373910; doi:10.1038/s41467-025-63056-3)
Supplement: Supplementary file 11 — Source data [file 41467_2025_63056_MOESM11_ESM.zip]

Archive with 20 entries (19 files):
- Source Data/
- __MACOSX/._Source Data
- Source Data/3C LPS gel.jpg
- __MACOSX/Source Data/._3C LPS gel.jpg
- Source Data/2C-2 LPS gel.png
- __MACOSX/Source Data/._2C-2 LPS gel.png
- Source Data/.DS_Store
- __MACOSX/Source Data/._.DS_Store
- Source Data/2C-1 LPS gel.png
- __MACOSX/Source Data/._2C-1 LPS gel.png
- Source Data/2E anti-FLAG 1.tif
- __MACOSX/Source Data/._2E anti-FLAG 1.tif
- Source Data/2E anti-FLAG composite.jpg
- __MACOSX/Source Data/._2E anti-FLAG composite.jpg
- Source Data/2E anti-FLAG 2.tif
- __MACOSX/Source Data/._2E anti-FLAG 2.tif
- Source Data/2E anti-GST.tif
- __MACOSX/Source Data/._2E anti-GST.tif
- Source Data/2E anti-GST composite.tif
- __MACOSX/Source Data/._2E anti-GST composite.tif
